# Supplementary material for: Integrated genome-wide association and transcriptomic analysis to identify receptor kinase genes to stripe rust resistance in wheat germplasm from southwestern China
Source: BMC Plant Biol. 2024 Apr 24;24:319. doi: 10.1186/s12870-024-05020-9 (PMC11040869; doi:10.1186/s12870-024-05020-9)
Supplement: Supplementary file 1 — Supplementary Material 1 [file 12870_2024_5020_MOESM1_ESM.xlsx]

## Sheet: Table S1
Supplementary Table 1. Information on 335 wheat materials
Accessions	Code	Name	origin
Y0001	ZM08780	Tengchongtiekemai	Baoshan
Y0003	XM0910	Longlingdahetouxiaomai	Baoshan
Y0004	XM0911	Longlingchangmangdahetouxiaomai	Baoshan
Y0005	XM0912	Longlingdingmangdahetouxiaomai	Baoshan
Y0006	XM0927	Lincangtiekemai	Lincang
Y0007	XM0899	Tiekemai(2)	Lincang
Y0008	XM0900	Shuangjiangtiekemai(1)	Lincang
Y0009	ZM08806	Tiekemai(4)	Lincang
Y0010	XM0901	Shuangjiangtiekemai(3)	Lincang
Y0011	ZM08837	Shuangjiangtiekemai(4)	Lincang
Y0012	XM0902	Shuangjiangtiekemai(6)	Lincang
Y0013	XM0903	Shuangjiangtiekemai(8)	Lincang
Y0015	N/S	Shuangjiangwumangtiekemai	Lincang
Y0016	N/S	Shuangjiangchangmangtiekemai	Lincang
Y0017	XM0898	Changmangtiekemai	Lincang
Y0021	ZM08794	Fengqingbaikeguangtoutiekemai	Lincang
Y0022	ZM08781	Yunxiantiekemai	Lincang
Y0023	XM0894	Yunxiantiekemai(2)	Lincang
Y0026	ZM08782	Yunxianchangmangyingkemia	Lincang
Y0027	ZM08783	Yunxianwumangyingkexiaomai	Lincang
Y0028	ZM08792	Zhenkangtiekexiaomai(1)	Lincang
Y0030	XM0941	Zhenkangtiekemai	Lincang
Y0031	ZM08791	Zhenkangchangmangtiekemai	Lincang
Y0032	XM0935	Zhenkangdingmangtiekemai	Lincang
Y0033	XM0936	Zhenkangdingmangtiekemai(1)	Lincang
Y0034	XM0924	Yongdeduanmangtiekemai	Lincang
Y0036	XM0913	Yongdedingmangtiekemai	Lincang
Y0040	XM0916	Yongdedingmangtiekemai-1	Lincang
Y0042	XM0917	Dingmangtiekemai(3)	Lincang
Y0044	XM0918	Yongdedingmangtiekemai(8)	Lincang
Y0047	XM0915	Yongdedingmangtiekemai(1)	Lincang
Y0051	N/S	N/S	N/S
Y0052	XM0906 (ZM11818)	Xiaomai(4)	N/S
Y0052--2	N/S	Xiaomai(4)-2	N/S
Y0054	ZM08821	Zipimai	Wenshan
Y0055	ZM11894	Bendimai	Wenshan
Y0056	ZM08820	Changmangmai	Wenshan
Y0057	ZM08818	Hongkexiaomai	Wenshan
Y0058	ZM08819	Baikexiaomai	Wenshan
Y0059	ZM08822	Xiaobaimai	Wenshan
Y0060	ZM08824	Zimai	Wenshan
Y0061	ZM11890	Bendixiaomai	Honghe
Y0062	ZM12018	Xibaimai	Honghe
Y0064	ZM11900	Longwuguangtoumai	Honghe
Y0066	ZM11886	Huoshaomai	Honghe
Y0067	ZM08815	Zimai	Honghe
Y0070	ZM11984	Liminbangtoumai	Honghe
Y0071	ZM08814	Zimai	Honghe
Y0072	ZM12076	Zimai	Honghe
Y0073	ZM11930	Pimai	Honghe
Y0074	ZM12097	Lanniqingbrndimai	Honghe
Y0075	ZM08817/ZM12015	Baikeguangtoumia/Youzhadiguangtoumia	Honghe
Y0076	ZM08816	Heikeguangtoumai	Honghe
Y0077	ZM11896	Bendizimai	Honghe
Y0079	ZM12082	Heikemai	Puer
Y0080	ZM11953	Guangtoumai-1	Puer
Y0081	ZM11954	Guangtoumai-2	Puer
Y0083	ZM08813/ZM11864	Changmangmai-2	Puer
Y0084	ZM11865	Changmangmai-3	Puer
Y0086	ZM11947	Guangtoumai	Puer
Y0087	ZM11891	Bendixiaomai	Puer
Y0088	ZM12075	Zimangmai	Puer
Y0089	ZM11856	Changmaomai	Puer
Y0092	ZM12080	Heimangmai-2	Puer
Y0094	ZM11828	Shangdimai	Puer
Y0095	ZM12078	Heimangmai	Puer
Y0096	ZM11786	Dahuimai	Puer
Y0097	ZM11960	Hongkedahuimai	Puer
Y0098	ZM11931	Laoshuiniumai	Puer
Y0099	ZM11855	Changmaomai	Puer
Y0101	ZM12070	Xiaotangxiaohuangmai-1	Puer
Y0103	ZM12072	Xiaotangxiaohuangmai-3	Puer
Y0104	ZM12073	Xiaotangxiaohuangmai-4	Puer
Y0105	ZM12074	Xiaotangxiaohuangmai-6	Puer
Y0106	ZM08807	Bendixiaomai	Lincang
Y0107	ZM11994	Dingmangmai	Lincang
Y0108	ZM11799	Xiaobaiguangtoumia	Lincang
Y0112	ZM11870	Changmangheikemai-1	Lincang
Y0113	N/S	Changmangheikemai-4	Lincang
Y0114	ZM11869	Changmangheikemai-5	Lincang
Y0115	ZM11811	Xiaomai<1>	Lincang
Y0116	ZM11812	Xiaomai(1)	Lincang
Y0119	ZM11816	Xiaomai<3>	Lincang
Y0121	ZM08785/ZM11800	Xiaobaimai	Lincang
Y0122	N/S	Xiaobaimai-1	Lincang
Y0123	ZM11806	Xiaobaimai-3	Lincang
Y0127	ZM08804	Guangtoumai	Lincang
Y0128	N/S	Guangtoumai	Lincang
Y0129	ZM11952	Guangtoumai-1	Lincang
Y0130	ZM11940	Yongdeyoumangxiaobaimai	Lincang
Y0131	ZM11872	Wumulongchangmangxiaobaimai	Lincang
Y0132-2	ZM11871	Wumulongdabaimai	Lincang
Y0133	ZM08803/ZM11782	Dabaimai	Lincang
Y0134	ZM12085	Duanmangmai	Lincang
Y0136	N/S	Wumulongbiantoumai-2	Lincang
Y0138	ZM11875	Wumulongzhushimai-1	Lincang
Y0139	ZM11876	Wumulongzhushimai-2	Lincang
Y0140	ZM11877	Wumulongzhushimai-5	Lincang
Y0141	ZM11878	Wumulongzhushimai-6	Lincang
Y0142	N/S	N/S	Lincang
Y0151	ZM11955	Guangtoutiekemai	Lincang
Y0153	ZM11957	Anbaomai	Lincang
Y0154	ZM12055	Diaomangmai	Lincang
Y0156	XM0867	Caoxieguangtoumai	Lincang
Y0157	ZM08795/ZM11951	Guangtoumai	Lincang
Y0160	ZM08797/ZM11902	Pingtoumai	Lincang
Y0161	ZM11974	Hongganguangtoumai	Lincang
Y0162	ZM11927	Banmangmai-1	Lincang
Y0164	ZM11839	Wumangbaikemai	Lincang
Y0166	ZM11860	Changmangbaikemai	Lincang
Y0171	ZM11942	Youmaohongmai	Lincang
Y0173	ZM11841	Wumanghuakemai	Lincang
Y0174	ZM12032	Biantouguangtoumai	Lincang
Y0175	ZM12083	Heikemai	Lincang
Y0176	ZM11937	Youmangdaheimai	Lincang
Y0178	ZM11939	Youmangdaheimai-3	Lincang
Y0179	XM0844( ZM08799 )	N/S	Lincang
Y0180	ZM08800/ZM11787	Daheimai-6	Lincang
Y0181	ZM11788	Daheimai-8	Lincang
Y0182	ZM11789	Daheimai-9	Lincang
Y0184	ZM11791	Daheimai-11	Lincang
Y0187	ZM11794	Daheimai-14	Lincang
Y0188	ZM11998	Ruankemai	Lincang
Y0189	ZM08801/ZM11907	Baikemai	Lincang
Y0190	ZM08802/ZM11881	Liufangmai<1>	Lincang
Y0191	ZM11882	Liufangmai<2>	Lincang
Y0192	ZM11883	Liufangmai-2	Lincang
Y0193	ZM11804	Xiaobaimai<1>	Lincang
Y0194	ZM08796/ZM11813	Xiaomai<1>	Lincang
Y0195	ZM11815	Xiaomai<2>	Lincang
Y0196	ZM11817	Xiaomai<3>	Lincang
Y0197	N/S	N/S	N/S
Y0200	ZM12009	Goujielaochimai-1	N/S
Y0201	ZM12009	Goujielaochimai-2	Baoshan
Y0202	ZM12010	Goujielaochimai-3	Baoshan
Y0203	ZM12003	Goujiexiaobaimai-1	Baoshan
Y0206	ZM11999	Yanzieryuemai	Baoshan
Y0207	ZM11795	Datangsanyuemai	Baoshan
Y0208	ZM11830	Guangyisanyuemai-3	Baoshan
Y0209	ZM11831	Guangyisanyuemai-4	Baoshan
Y0210	ZM11832	Guangyisanyuemai-5	Baoshan
Y0211	ZM11833	Guangyisanyuemai-6	Baoshan
Y0212	ZM11834	Guangyisanyuemai-7	Baoshan
Y0213	ZM11835	Guangyisanyuemai-3	Baoshan
Y0216	ZM11837	Guangyisanyuemai-7	Baoshan
Y0218	ZM12007	Goujieshandimai	Baoshan
Y0219	ZM12091	Wenquanxiaoheimai	Baoshan
Y0221	ZM12002	Goujiedamaizi	Baoshan
Y0222	ZM12006	Goujiexiaomaizi	Baoshan
Y0224	ZM11996	Yingdaohongkemai	Baoshan
Y0225	ZM12011	Goujiehongzhanmang	Baoshan
Y0226	ZM11796	Datangbaizhanmang	Baoshan
Y0227	ZM12094	Mangshuisifangmai	Baoshan
Y0228	ZM12013	Goujiexundianmai	Baoshan
Y0229	ZM11956	Anlexiaomai	Baoshan
Y0231	ZM11923	Tiekemai（Baikehei）	Baoshan
Y0232	ZM11980	Huakemai-2	Baoshan
Y0233	ZM11992	Qinghaidahongmai	Baoshan
Y0234	ZM12020	Qiaogaimai-1	Baoshan
Y0235	ZM12021	Qiaogaimai-2	Baoshan
Y0236	ZM11932	Laojianhuokangmai-1	Baoshan
Y0237	ZM11933	Laojianhuokangmai-2	Baoshan
Y0238	ZM11934	Laojianhuokangmai-3	Baoshan
Y0240	ZM11936	Laojianhuokangmai-7	Baoshan
Y0241	ZM11850	Shuizhaishanmai-1	Baoshan
Y0242	ZM11851	Shuizhaishanmai-2	Baoshan
Y0243	ZM11852	Shuizhaishanmai-4	Baoshan
Y0244	ZM11925	Baizhanmang-1	Baoshan
Y0245	ZM11977	Hongzhanmang	Baoshan
Y0247	ZM11885	Huokangmai	Baoshan
Y0248	ZM11926	Bzizhanwanxiaomai	Baoshan
Y0249	ZM11945	Guangtouwuyuemai	Baoshan
Y0252	ZM12066	Lianghexiaomai-3	Baoshan
Y0253	ZM12067	Lianghexiaomai-6	Baoshan
Y0254	ZM11808	Xiaobaimaibianyi	Baoshan
Y0268	ZM11944	Guangtouxiaomai	Kunming
Y0269	ZM11892	Bendiyoumangxiaomai	Kunming
Y0270	ZM12026	Yangbaxiaomai	Kunming
Y0271	ZM11987	Qingmangyangbaxiaomai	Kunming
Y0273	ZM11880	Liuerbai	Kunming
Y0274	ZM12014	Fachonghuomai	Yuxi
Y0275	ZM12000	Huangjinxiaomai	Yuxi
Y0277	ZM11887	Bazhangmai	Yuxi
Y0278	ZM11780	Jiuxidazimai	Yuxi
Y0280	ZM11784	Datoumai	Yuxi
Y0281	ZM12025	Shizishanchangmangmai	Yuxi
Y0282	ZM11825	Xiaojiepabamai	Yuxi
Y0284	ZM11824	Weishanxiaoximai	Dali
Y0286	ZM11961	Hongkeguangtoumai	Yuxi
Y0287	ZM11810	Xiaomimai	Yuxi
Y0288	ZM11801	Xiaobaimai	Yuxi
Y0292	ZM12022	Nansuzhou	Qujing
Y0293	ZM10559	Fulimai	Qujing
Y0294	N/S	N/S	Qujing
Y0295	ZM08830/ZM12028	Yangmai	Kunming
Y0296	ZM08833/ZM11969	Honghuamai	Zhaotong
Y0297	ZM11970	Honghuaxiaomai-1	Zhaotong
Y0298	ZM11971	Honghuaxiaomai-2	Zhaotong
Y0299	ZM11972	Honghuaxiaomai-3	Zhaotong
Y0300	ZM11973	Honghuaxiaomai-4	Zhaotong
Y0301	ZM11903	Baidiaodiaomai	N/S
Y0302	ZM08779	Huoshaomai	Chuxiong
Y0303	ZM08835	Xiaomai	Chuxiong
Y0304	ZM11797	Xiaohuoshaomai	Chuxiong
Y0305	ZM11779	Guangchangbaiguantou	Dali
Y0307	ZM11826	Shanxiaomai	Dali
Y0308	ZM11829	Shandixiaomai	Dali
Y0310	ZM08808	Pashanmai	Dali
Y0313	ZM12081	Hekeshanmai	Dali
Y0316	ZM11963	Hongkemai-2	Dali
Y0317	ZM11964	Hongkemai-3	Dali
Y0318	ZM11965	Hongkemai-4	Dali
Y0319	N/S	N/S	Dali
Y0323	ZM12030	Yangmai	Dali
Y0324	ZM11848	Wuyinhongmia	Dali
Y0325	ZM08829/ZM11921	Baikeyangmai	Dali
Y0326	ZM11922	Baikezimai	Dali
Y0327	ZM11979	Hongkemai	Dali
Y0328	ZM11981	Hongkemai-2	Dali
Y0329	ZM11982	Hongkemai-4	Dali
Y0330	ZM11909	Baikemai-1	Dali
Y0331	ZM11910	Baikemai-2	Dali
Y0332	ZM11911	Baikemai-4	Dali
Y0337	ZM11915	Baikemai-11	Dali
Y0343	N/S	Qinghuaguangtoumai-1	Dali
Y0349-2	N/S	N/S	N/S
Y0350	ZM12019	Caoxiemai	Dali
Y0358	ZM12093	Xintianyoumia	Lijiang
Y0360	ZM11895	Bendihongkemai	Nujiang
Y0361	ZM12035	Nujiangxiaomai	Nujiang
Y0364	ZM12036	Nujiangxiaomai-6	Nujiang
Y0370	ZM12090	Luotongtiekemai	Diqing
Y0371	ZM12057	Huangkemai	Diqing
Y0374	ZM08827/ZM12056	Huangkeguangtoumai	Diqing
Y0376	ZM11785	Datoumai	Diqing
Y0377	N/S	N/S	Diqing
Y0380	ZM12041	Gezanmai	Diqing
Y0381	ZM11868	Cangmanggezanmai	Diqing
Y0382	ZM12042	Gezanmai<1>	Diqing
Y0384	ZM12048	Gaogangezanmai	Diqing
Y0385	ZM12044	Gezanmai<4>	Diqing
Y0387	ZM12046	Gezanmai<8>	Diqing
Y0392	ZM17001	79gexuan NO.4	Diqing
Y0394	ZM17003	79gexuan NO.10	Diqing
Y0395	ZM17004	79gexuan NO.13	Diqing
Y0397	ZM12047	Suozhu	Diqing
Y0399	ZM12060	Zhumai-1	Diqing
Y0401	XM0845	N/S	Diqing
Y0402	ZM11978	Batangxiaomai	Diqing
Y0405	ZM11959	Hongmai	Diqing
Y0408	ZM12053	Nengmoxiaomai	Diqing
Y0412	XM0878	N/S	Diqing
Y0414	ZM12061	Zhugoumia	Diqing
Y0417	XM0801	N/S	Diqing
Y0420	ZM11986	Qinglongxiaoheimai	Yuxi
Y0421	ZM12065	Panxizimai	Yuxi
Y0423	ZM11859	Changmangshibianmai	Kunming
Y0425	ZM11849	Taipingshandimai	Dali
Y0426	ZM11879	Wumulonglangtoumai	Lincang
Y0427	ZM12023	Beizimai	Puer
Y0428	ZM12034	Biantoumai	Puer
Y0429	ZM11950	Guangtoumai	Puer
Y0430	ZM12017	Tuotuomai	Qujing
Y0431	ZM12086	Duanmangmai	Zhaotong
Y0433	ZM12031	Biantoumaokemai	Zhaotong
Y0435	XM0772	N/S	Zhaotong
Y0436	XM0809 (ZM08787 )	N/S	Zhaotong
Y0437	ZM12087	Yingjiangduanmangmai	Dehong
Y0438	ZM11975	Honggemai	Dali
Y0439	XM0765	Xifangmai	Honghe
Y0443	XM0951	N/S	N/S
Y0446	XM0063(ZM08810)	N/S	N/S
Y0449	XM1102	N/S	N/S
Y0455	ZM10558	Duosuimai	N/S
Y0461	ZM11906	Baimai	Qujing
Y0462	ZM12058	Changyuxiaomia	Qujing
Y0463	N/S	N/S	Chuxiong
Y0466	N/S	N/S	N/S
Y0472	N/S	Yunmai NO.29	N/S
Y0473	ZM10556	N/S	N/S
Y0475	N/S	N/S	N/S
Y0476	ZM17025	Dian484	N/S
Y0477	ZM10549	Yunnan778	N/S
Y0478	ZM17009	Yuanmo NO.1	Baoshan
Y0497	ZM342	Honghehongfu NO.1	Honghe
Y0507	XM0033	N/S	N/S
Y0565	N/S	N/S	N/S
Y0601	XM0920	Yongdehongyingkemai	Lincang
Y0602	XM0939	Zhenkangtiekemai(1)	Lincang
Y0603	XM0940	Zhenkangtiekemai(2)	Lincang
Y0604	XM0938	Zhenkangtiekemai	Lincang
Y0606	XM0925	Lancangtiekemai	Lincang
Y0607	XM0926	Tiekemai	Lincang
Y0608	XM0928	Lincangtiekemai	Lincang
Y0609	XM0929	Lincangtiekemai	Lincang
Y0610	XM0930	Lincangtiekemai	Lincang
Y0611	XM0931	Lincangtiekemai	Lincang
Y0612	XM0904	Shuangjiangtiekemai	Lincang
Y0613	XM0905	Shuangjiangtiekemai	Lincang
Y0614	XM0933	Gengmatiekemai	Lincang
Y0615	XM0934	Gengmatiekemai	Lincang
Y0616	XM0932	Lancangtiekemai	Lincang
Y0618	XM0921	Yunxiantiekemai	Lincang
Y0619	XM0922	Yongdeguangtoutiekemai	Lincang
Y0620	XM0923	Yongdeyingkemai	Lincang
Y0621	XM0896/ ZM08786	Yunxianyingkemai	Lincang
Y0622	XM0897	Yunxianyingkemai	Lincang
Y0623	XM0908	Fengqingyingkemai	Lincang
Y0624	XM0909	Fengqingyingkemai	Lincang
Y0692	ZM372	Jingmai NO.2	N/S
Y0693	ZM17021	Dian103	N/S
DM NO.1	N/S	DM NO.1(improved variety)	N/S
DM NO.2	N/S	DM NO.2(improved variety)	N/S
DM NO.3	N/S	DM NO.3(improved variety)	N/S
DM NO.4	N/S	DM NO.4(improved variety)	N/S
DM NO.5	N/S	DM NO.5(improved variety)	N/S
DM NO.6	N/S	DM NO.6(improved variety)	N/S
DM NO.7	N/S	DM NO.7(improved variety)	N/S
DM NO.9	N/S	DM NO.9(improved variety)	N/S
DM NO.10	N/S	DM NO.10(improved variety)	N/S
DM NO.11	N/S	DM NO.11(improved variety)	N/S
DM NO.14	N/S	DM NO.14(improved variety)	N/S
DM NO.15	N/S	DM NO.15(improved variety)	N/S
JM NO.11	N/S	JM NO.11(improved variety)	N/S
JM NO.12	N/S	JM NO.12(improved variety)	N/S
JM NO.18	N/S	JM NO.18(improved variety)	N/S
JM NO.19	N/S	JM NO.19(improved variety)	N/S
LM NO.15	N/S	LM NO.15(improved variety)	N/S
LM NO.16	N/S	LM NO.16(improved variety)	N/S
LM NO.6	N/S	LM NO.6(improved variety)	N/S
YM55	N/S	YM55(improved variety)	N/S
YM56	N/S	YM56(improved variety)	N/S
YM57	N/S	YM57(improved variety)	N/S
YM59	N/S	YM59(improved variety)	N/S
YM62	N/S	YM62(improved variety)	N/S

## Sheet: Table S2
Supplementary Table 2. Primer sequences used in RT-qPCR analyses.
No.	gene	Forward primer	Reverse primer	Product length(bp)
1	TraesCS1B02G260300	GTACGGCGTGGTCTTCCG	CATCCGGCTCAGCAGGTC	127
2	TraesCS2D02G597600	AGGATGATGAGGGAACAGCA	GGGAAACCATCGTACCGAC	168
3	TraesCS4A02G317500	CCGACTTCGGGTTCAAGCAT	AAGCGAGCACAACCACTAGG	173
4	TraesCS5A02G206700	GGAGTTCAAGAACGAGGC	GTAGACGAGGAGCTTCTC	106
5	TraesCS5A02G330500	AGTTCTGCCTACCTTGTG	CGAATGTGAATGGAGATGTG	196
6	TraesCS6B02G415100	GTTGGAGGCGTTGAGAAG	GTCCTGCGGTTTGAACTTAT	130
7	TraesCS7A02G455800	CAGCCAATCAGCGTCAAG	ACACTGGGAAGAAGGTCAA	148
8	GAPDH	GCCTTGCTCCTCTTGCTA	TCCACCTCTCCAGTCCTT	131

## Sheet: Table S3
Supplementary Table 3. GWAS analysis detected SNP markers that exceeded the threshold
Trait	Marker	Locus	Locus_pos	-log(p)	markerR2	SNP.NUM	Gene.stable.ID	Chromosome.scaffold.name	Strand	Gene.start..bp.	Gene.end..bp.	Gene.name	Gene.type	GO.term.accession	GO.term.name	Gene.description	pos.GENEvsSNP
2020YN-GLM	S1A_9368902	1A	9368902	5.86328	0.114601	2	TraesCS1A02G018100	1A	-1	9369967	9375647		protein_coding	GO:0005524	ATP binding		downstream_6745
2020YN-GLM	S1A_13799455	1A	13799455	5.08407	0.0637736	1	TraesCS1A02G029500	1A	1	13805303	13807108		protein_coding	GO:0016747	acyltransferase activity, transferring groups other than amino-acyl groups		downstream_7653
2020YN-GLM	S1A_30283309	1A	30283309	6.57512	0.0870259	2	TraesCS1A02G048900	1A	-1	30294166	30295059		protein_coding				downstream_11750
2020YN-GLM	S1A_52778231	1A	52778231	4.61798	0.0602072	1	TraesCS1A02G070200	1A	1	53022367	53027095		protein_coding	GO:0046872	metal ion binding		upstream_214709
2020YN-GLM	S1A_60409461	1A	60409461	4.70774	0.0505417	7	TraesCS1A02G077700	1A	1	60537167	60540748		protein_coding	GO:0046872	metal ion binding	Peroxidase [Source:UniProtKB/TrEMBL;Acc:W4ZWP5]	upstream_50620
2020YN-GLM	S1A_69463984	1A	69463984	4.74473	0.0515686	2	TraesCS1A02G084300	1A	-1	70040014	70041337		protein_coding	GO:0006355	regulation of transcription, DNA-templated		upstream_69043
2020YN-GLM	S1A_83206501	1A	83206501	4.5817	0.0496798	2	TraesCS1A02G091400	1A	-1	83822449	83835952		protein_coding	GO:0005634	nucleus	ATP-dependent DNA helicase [Source:UniProtKB/TrEMBL;Acc:A0A1D5S2M9]	upstream_253914
2020YN-GLM	S1A_86467107	1A	86467107	5.24185	0.057871	1	TraesCS1A02G093400	1A	1	86560549	86567303		protein_coding				downstream_100196
2020YN-GLM	S1A_193790826	1A	193790826	4.60206	0.0613459	2700	TraesCS1A02G134100	1A	-1	197091320	197138407		protein_coding	GO:0008515	sucrose transmembrane transporter activity		upstream_271685
2020YN-GLM	S1A_297215082	1A	297215082	5.41794	0.0744614	1	TraesCS1A02G164600	1A	1	297376881	297381017		protein_coding				downstream_165935
2020YN-GLM	S1A_306144229	1A	306144229	5.25414	0.0574604	3	TraesCS1A02G171300	1A	1	306149738	306151032		protein_coding	GO:0005634	nucleus		downstream_6803
2020YN-GLM	S1A_314787047	1A	314787047	5.50031	0.0599022	1	TraesCS1A02G176400	1A	1	315061895	315062158		protein_coding				upstream_162689
2020YN-GLM	S1A_319696875	1A	319696875	4.82391	0.0631809	2	TraesCS1A02G177200	1A	-1	319734016	319734649		protein_coding				downstream_37774
2020YN-GLM	S1A_352400365	1A	352400365	4.69897	0.053055	3	TraesCS1A02G195300	1A	1	352852084	352862015		protein_coding	GO:0005737	cytoplasm		upstream_220289
2020YN-GLM	S1A_392859899	1A	392859899	4.69037	0.061583	63	TraesCS1A02G223200	1A	1	393456324	393459251		protein_coding	GO:0005634	nucleus	SAGA-associated factor 11 [Source:UniProtKB/TrEMBL;Acc:W4ZRY4]	upstream_73763
2020YN-GLM	S1A_411781489	1A	411781489	4.8729	0.0710408	2	TraesCS1A02G234700	1A	1	412222937	412226235		protein_coding	GO:0005975	carbohydrate metabolic process	Phosphotransferase [Source:UniProtKB/TrEMBL;Acc:A0A1D5RP03]	downstream_444746
2020YN-GLM	S1A_418798770	1A	418798770	5.67572	0.064061	5	TraesCS1A02G236300	1A	1	418917935	418918084		protein_coding	GO:0016021	integral component of membrane		downstream_119314
2020YN-GLM	S1A_424291224	1A	424291224	7.59007	0.0905147	1	TraesCS1A02G238400	1A	1	424801652	424802085		protein_coding				upstream_17126
2020YN-GLM	S1A_435596555	1A	435596555	7.41117	0.0822563	1	TraesCS1A02G246200	1A	1	436387441	436390325		protein_coding				upstream_189934
2020YN-GLM	S1A_439361571	1A	439361571	5.10237	0.0552009	2	TraesCS1A02G247600	1A	1	439488018	439488380		protein_coding				downstream_126809
2020YN-GLM	S1A_447074667	1A	447074667	5.41567	0.060758	1	TraesCS1A02G255200	1A	-1	447112678	447120162		protein_coding	GO:0003729	mRNA binding		downstream_45495
2020YN-GLM	S1A_452569514	1A	452569514	8.28988	0.0942218	1	TraesCS1A02G259500	1A	1	452753443	452757351		protein_coding	GO:0043531	ADP binding		upstream_114181
2020YN-GLM	S1A_469423674	1A	469423674	5.12436	0.0585824	4	TraesCS1A02G275400	1A	1	469587133	469593624		protein_coding	GO:0005524	ATP binding	Serine/threonine-protein kinase Nek5 [Source:Projected from Arabidopsis thaliana (AT3G44200) UniProtKB/Swiss-Prot;Acc:Q0WPH8]	upstream_46618
2020YN-GLM	S1A_477511645	1A	477511645	5.4698	0.0599319	1	TraesCS1A02G280200	1A	-1	477655113	477667230		protein_coding	GO:0005515	protein binding		upstream_90791
2020YN-GLM	S1A_494648030	1A	494648030	4.97881	0.0689918	72	TraesCS1A02G299700	1A	1	494674213	494674893		protein_coding	GO:0003723	RNA binding		downstream_26863
2020YN-GLM	S1A_497760290	1A	497760290	8.87943	0.0991644	2	TraesCS1A02G304900	1A	1	497760516	497762475		protein_coding	GO:0016021	integral component of membrane		downstream_2185
2020YN-GLM	S1A_507147306	1A	507147306	5.1107	0.0605958	3	TraesCS1A02G315700	1A	1	507555608	507556207		protein_coding	GO:0003676	nucleic acid binding		upstream_62958
2020YN-GLM	S1A_519817723	1A	519817723	5.03339	0.0563368	2	TraesCS1A02G330800	1A	1	519848872	519850542		protein_coding	GO:0005515	protein binding		downstream_32819
2020YN-GLM	S1A_527513351	1A	527513351	5.09637	0.0832684	1	TraesCS1A02G338000	1A	1	527757783	527758231		protein_coding				downstream_244880
2020YN-GLM	S1A_531677949	1A	531677949	7.75449	0.0900226	1	TraesCS1A02G342900	1A	-1	531682419	531688487		protein_coding	GO:0016021	integral component of membrane		downstream_10538
2020YN-GLM	S1A_537007914	1A	537007914	4.59176	0.049317	3	TraesCS1A02G353500	1A	-1	537041909	537042954		protein_coding				upstream_32645
2020YN-GLM	S1A_567636917	1A	567636917	7.1831	0.080418	1	TraesCS1A02G404300	1A	1	567967616	567979275		protein_coding	GO:0016021	integral component of membrane		upstream_2022
2020YN-GLM	S1A_583038888	1A	583038888	5.10902	0.0825001	1	TraesCS1A02G430500	1A	1	583114544	583117076		protein_coding				downstream_78188
2020YN-GLM	S1A_591990599	1A	591990599	4.56225	0.0500192	3	TraesCS1A02G443900	1A	1	592087337	592091359		protein_coding	GO:0006012	galactose metabolic process		upstream_33253
2020YN-GLM	S1B_9747388	1B	9747388	5.68403	0.0879428	2	TraesCS1B02G021300	1B	1	9837979	9844502		protein_coding	GO:0004605	phosphatidate cytidylyltransferase activity	Phosphatidate cytidylyltransferase [Source:UniProtKB/TrEMBL;Acc:W5A916]	upstream_23336
2020YN-GLM	S1B_14285355	1B	14285355	4.83565	0.0864667	1	TraesCS1B02G029500	1B	-1	14285832	14287658		protein_coding				downstream_2303
2020YN-GLM	S1B_26257254	1B	26257254	5.19997	0.0613778	3	TraesCS1B02G046400	1B	1	26395904	26397855		protein_coding				upstream_68001
2020YN-GLM	S1B_36277802	1B	36277802	4.69897	0.0531655	6	TraesCS1B02G055100	1B	-1	37568904	37572363		protein_coding				upstream_4089
2020YN-GLM	S1B_44567605	1B	44567605	4.9393	0.0558415	2	TraesCS1B02G060800	1B	1	44799611	44801267		protein_coding	GO:0016787	hydrolase activity		downstream_233662
2020YN-GLM	S1B_50477704	1B	50477704	4.767	0.0517925	6	TraesCS1B02G066400	1B	1	50774894	50778871		protein_coding	GO:0016491	oxidoreductase activity		upstream_77538
2020YN-GLM	S1B_57707619	1B	57707619	8.20551	0.0922429	1	TraesCS1B02G074300	1B	1	57712410	57713327		protein_coding				upstream_1314
2020YN-GLM	S1B_143113514	1B	143113514	4.9914	0.0547837	3	TraesCS1B02G121300	1B	-1	143450950	143451456		protein_coding	GO:0005515	protein binding		upstream_54261
2020YN-GLM	S1B_158051427	1B	158051427	5.58004	0.0616941	1	TraesCS1B02G128700	1B	-1	158309306	158314745		protein_coding	GO:0003723	RNA binding		upstream_111545
2020YN-GLM	S1B_179624530	1B	179624530	4.63451	0.0496762	1	TraesCS1B02G138600	1B	-1	179629228	179631344		protein_coding	GO:0016747	acyltransferase activity, transferring groups other than amino-acyl groups		downstream_6814
2020YN-GLM	S1B_182401805	1B	182401805	4.88941	0.0541205	1	TraesCS1B02G139400	1B	1	183257860	183268771		protein_coding	GO:0016829	lyase activity		upstream_202496
2020YN-GLM	S1B_212751842	1B	212751842	6.04528	0.0684738	1	TraesCS1B02G147600	1B	-1	213321913	213330767		protein_coding				upstream_845
2020YN-GLM	S1B_247975253	1B	247975253	5.03198	0.0545421	1	TraesCS1B02G153000	1B	1	248233128	248237073		protein_coding	GO:0016021	integral component of membrane		downstream_261820
2020YN-GLM	S1B_259926608	1B	259926608	8.93554	0.101171	2	TraesCS1B02G154900	1B	-1	260840930	260841691		protein_coding				upstream_129085
2020YN-GLM	S1B_270803686	1B	270803686	7.84466	0.0876433	2	TraesCS1B02G159500	1B	-1	271099248	271109895		protein_coding	GO:0005634	nucleus		upstream_8188
2020YN-GLM	S1B_289049939	1B	289049939	4.80134	0.0516537	3	TraesCS1B02G165900	1B	1	289078202	289088752		protein_coding	GO:0004842	ubiquitin-protein transferase activity		downstream_38813
2020YN-GLM	S1B_297376686	1B	297376686	4.74958	0.0698757	5	TraesCS1B02G168100	1B	1	297456239	297460628		protein_coding	GO:0022857	transmembrane transporter activity		upstream_75706
2020YN-GLM	S1B_302014161	1B	302014161	4.5986	0.0492513	2	TraesCS1B02G170200	1B	1	302033116	302037366		protein_coding	GO:0003723	RNA binding		downstream_23205
2020YN-GLM	S1B_313575114	1B	313575114	4.64782	0.04997	4	TraesCS1B02G174500	1B	1	314561814	314569953		protein_coding				upstream_473891
2020YN-GLM	S1B_324350404	1B	324350404	5.89279	0.0645092	1	TraesCS1B02G178900	1B	1	324342255	324358782		protein_coding	GO:0016301	kinase activity		WithinGeneBody
2020YN-GLM	S1B_327116397	1B	327116397	6.23882	0.0695419	5	TraesCS1B02G180400	1B	1	327226303	327230697		protein_coding	GO:0005515	protein binding		upstream_92099
2020YN-GLM	S1B_341619024	1B	341619024	4.90658	0.069771	4	TraesCS1B02G190900	1B	1	341746858	341750514		protein_coding				upstream_94149
2020YN-GLM	S1B_353895527	1B	353895527	5.76447	0.0758321	1	TraesCS1B02G196500	1B	1	353941810	353946564		protein_coding	GO:0008180	COP9 signalosome		downstream_51037
2020YN-GLM	S1B_357407539	1B	357407539	5.89279	0.0645092	4	TraesCS1B02G199200	1B	-1	357419177	357425315		protein_coding	GO:0005515	protein binding		downstream_17776
2020YN-GLM	S1B_363017567	1B	363017567	5.89279	0.0645092	1	TraesCS1B02G202200	1B	1	363149503	363155238		protein_coding	GO:0003677	DNA binding		downstream_137671
2020YN-GLM	S1B_376435631	1B	376435631	5.04721	0.0545496	1	TraesCS1B02G208100	1B	-1	376613390	376630496		protein_coding			DnaJ homolog subfamily C GRV2 [Source:Projected from Arabidopsis thaliana (AT2G26890) UniProtKB/Swiss-Prot;Acc:F4IVL6]	downstream_194865
2020YN-GLM	S1B_380481261	1B	380481261	5.63827	0.0628411	1	TraesCS1B02G209800	1B	-1	380883466	380886511		protein_coding	GO:0006886	intracellular protein transport		upstream_10432
2020YN-GLM	S1B_401527409	1B	401527409	4.96658	0.0535761	1	TraesCS1B02G223500	1B	-1	401606392	401617105		protein_coding	GO:1900034	regulation of cellular response to heat		upstream_72139
2020YN-GLM	S1B_405477913	1B	405477913	7.08145	0.0801821	1	TraesCS1B02G225700	1B	-1	405524690	405526322		protein_coding	GO:0005576	extracellular region		downstream_48409
2020YN-GLM	S1B_409865913	1B	409865913	4.62893	0.0516156	2	TraesCS1B02G228700	1B	-1	410045893	410046225		protein_coding				upstream_27418
2020YN-GLM	S1B_420078267	1B	420078267	5.18243	0.0561483	1	TraesCS1B02G234300	1B	1	420231568	420236763		protein_coding	GO:0051287	NAD binding	D-3-phosphoglycerate dehydrogenase [Source:UniProtKB/TrEMBL;Acc:A0A1D5SHA7]	upstream_91190
2020YN-GLM	S1B_433005637	1B	433005637	5.88273	0.0644892	3	TraesCS1B02G243900	1B	-1	433103486	433111839		protein_coding	GO:0005515	protein binding		downstream_106202
2020YN-GLM	S1B_443957659	1B	443957659	5.18111	0.0583382	4	TraesCS1B02G251300	1B	1	443994274	443999122		protein_coding	GO:0005516	calmodulin binding		downstream_41463
2020YN-GLM	S1B_458074419	1B	458074419	6.80688	0.0752129	2	TraesCS1B02G260600	1B	1	458129629	458130898		protein_coding	GO:0005975	carbohydrate metabolic process		downstream_56479
2020YN-GLM	S1B_467358668	1B	467358668	4.75945	0.0636154	3	TraesCS1B02G266100	1B	-1	467540751	467553928		protein_coding	GO:0016021	integral component of membrane	Squamosa promoter binding protein-like 7 [Source:Projected from Arabidopsis thaliana (AT5G18830) UniProtKB/TrEMBL;Acc:F4JZI4]	upstream_151743
2020YN-GLM	S1B_495003122	1B	495003122	7.9431	0.100415	2	TraesCS1B02G284900	1B	1	495094598	495095305		protein_coding				downstream_92183
2020YN-GLM	S1B_499749020	1B	499749020	4.83863	0.0526811	6	TraesCS1B02G287600	1B	1	499827020	499827436		protein_coding				downstream_78416
2020YN-GLM	S1B_510125043	1B	510125043	7.2668	0.0867245	4	TraesCS1B02G292700	1B	1	510208308	510209312		protein_coding				downstream_84269
2020YN-GLM	S1B_516444799	1B	516444799	4.7167	0.0506485	2	ENSRNA050021635	1B	-1	516681396	516681479	Intron_gpII	sense_intronic			Group II catalytic intron	downstream_236680
2020YN-GLM	S1B_522824353	1B	522824353	5.00524	0.0612965	1	TraesCS1B02G302200	1B	-1	522837946	522841062		protein_coding				downstream_16709
2020YN-GLM	S1B_525798026	1B	525798026	5.80134	0.0882933	1	TraesCS1B02G303600	1B	1	525833091	525838012		protein_coding				downstream_39986
2020YN-GLM	S1B_532593414	1B	532593414	4.63639	0.0498343	5	TraesCS1B02G310000	1B	1	532684987	532685343		protein_coding				downstream_91929
2020YN-GLM	S1B_538016924	1B	538016924	5.27654	0.0574252	7	TraesCS1B02G313900	1B	-1	538155357	538155908		protein_coding				downstream_138984
2020YN-GLM	S1B_543485001	1B	543485001	4.75449	0.0696766	2	TraesCS1B02G319300	1B	-1	543495886	543496739		protein_coding	GO:0005509	calcium ion binding		upstream_4327
2020YN-GLM	S1B_549025864	1B	549025864	6.28067	0.0703393	3	TraesCS1B02G323900	1B	1	549374744	549375763		protein_coding	GO:0008033	tRNA processing		upstream_48786
2020YN-GLM	S1B_551564478	1B	551564478	5.33161	0.0579039	3	TraesCS1B02G326100	1B	1	551720339	551725340		protein_coding	GO:0005524	ATP binding		upstream_65865
2020YN-GLM	S1B_558976135	1B	558976135	4.92445	0.0532499	2	TraesCS1B02G332500	1B	1	558997841	559003830		protein_coding	GO:0046983	protein dimerization activity		downstream_27695
2020YN-GLM	S1B_574918679	1B	574918679	4.91009	0.0532874	2	TraesCS1B02G346300	1B	1	575440078	575442514		protein_coding	GO:0003700	DNA-binding transcription factor activity		upstream_453167
2020YN-GLM	S1B_592779109	1B	592779109	4.66354	0.0500212	7	TraesCS1B02G364000	1B	1	592846576	592851821		protein_coding	GO:0005524	ATP binding		downstream_72712
2020YN-GLM	S1B_603569574	1B	603569574	4.75696	0.0663888	11	TraesCS1B02G373200	1B	1	603604443	603605857		protein_coding	GO:0016747	acyltransferase activity, transferring groups other than amino-acyl groups		downstream_36283
2020YN-GLM	S1B_627596732	1B	627596732	4.51004	0.0561605	1	TraesCS1B02G395800	1B	1	627841325	627841753		protein_coding	GO:0003735	structural constituent of ribosome		upstream_217838
2020YN-GLM	S1B_633321624	1B	633321624	5.01278	0.0548076	1	TraesCS1B02G404200	1B	1	633330777	633333594		protein_coding	GO:0051726	regulation of cell cycle		upstream_550
2020YN-GLM	S1B_662424918	1B	662424918	4.56543	0.0555815	6	TraesCS1B02G441400	1B	-1	662520537	662522241		protein_coding	GO:0046872	metal ion binding		downstream_97323
2020YN-GLM	S1B_682422111	1B	682422111	4.80688	0.0663118	1	TraesCS1B02G474400	1B	-1	683264043	683266024		protein_coding	GO:0005515	protein binding		upstream_395825
2020YN-GLM	S1B_687031857	1B	687031857	4.52578	0.067608	1	TraesCS1B02G478900	1B	-1	687071845	687074689		protein_coding				downstream_42832
2020YN-GLM	S1D_162975749	1D	162975749	4.96658	0.067879	1	TraesCS1D02G133600	1D	1	163130220	163134861		protein_coding				downstream_159112
2020YN-GLM	S1D_271068260	1D	271068260	4.56864	0.049627	1	TraesCS1D02G194400	1D	1	271283189	271285802		protein_coding				downstream_217542
2020YN-GLM	S1D_390247920	1D	390247920	5.46597	0.0601752	1	TraesCS1D02G291600	1D	-1	390579366	390581224		protein_coding				downstream_333304
2020YN-GLM	S1D_399562715	1D	399562715	5.09044	0.0553014	1	TraesCS1D02G301900	1D	1	399820579	399824110		protein_coding	GO:0008080	N-acetyltransferase activity	Acetyltransferase NSI [Source:Projected from Arabidopsis thaliana (AT1G32070) UniProtKB/Swiss-Prot;Acc:Q7X9V3]	upstream_147487
2020YN-GLM	S1D_471295485	1D	471295485	4.68194	0.0503825	4	TraesCS1D02G409400	1D	-1	471300960	471303080		protein_coding	GO:0005524	ATP binding		downstream_7595
2020YN-GLM	S2A_2706396	2A	2706396	4.93181	0.0590633	1	TraesCS2A02G005500	2A	-1	2708175	2708888		protein_coding	GO:0016021	integral component of membrane		downstream_2492
2020YN-GLM	S2A_7419660	2A	7419660	6.40894	0.0846414	1	TraesCS2A02G016200	2A	-1	7513301	7514256		protein_coding				upstream_32455
2020YN-GLM	S2A_31178825	2A	31178825	4.55909	0.0762324	3	TraesCS2A02G070800	2A	-1	31200811	31202547		protein_coding	GO:0016758	hexosyltransferase activity	Glycosyltransferase [Source:UniProtKB/TrEMBL;Acc:A0A1D5TLA4]	upstream_1366
2020YN-GLM	S2A_35640853	2A	35640853	5.84164	0.0873172	1	TraesCS2A02G078200	2A	1	35650143	35650905		protein_coding	GO:0020037	heme binding		upstream_4641
2020YN-GLM	S2A_42715164	2A	42715164	5.10458	0.072911	2	TraesCS2A02G089600	2A	-1	42719093	42721613		protein_coding	GO:0008168	methyltransferase activity		downstream_6449
2020YN-GLM	S2A_78594997	2A	78594997	4.64975	0.0655244	1	TraesCS2A02G130900	2A	-1	78598531	78600485		protein_coding	GO:0004190	aspartic-type endopeptidase activity		downstream_5488
2020YN-GLM	S2A_92992447	2A	92992447	6.27901	0.0692609	1	TraesCS2A02G147000	2A	1	93401998	93405346		protein_coding				downstream_412899
2020YN-GLM	S2A_200337765	2A	200337765	5.78781	0.0632806	1	TraesCS2A02G214500	2A	1	200619239	200627260		protein_coding	GO:0016021	integral component of membrane	Formin-like protein [Source:UniProtKB/TrEMBL;Acc:A0A1D5TMN2]	upstream_154353
2020YN-GLM	S2A_229620440	2A	229620440	4.60033	0.0494905	2	TraesCS2A02G225300	2A	1	229672023	229673249		protein_coding				downstream_52809
2020YN-GLM	S2A_251694797	2A	251694797	5.39362	0.0692095	1	TraesCS2A02G228600	2A	1	252087002	252095470		protein_coding	GO:0003676	nucleic acid binding		downstream_400673
2020YN-GLM	S2A_272651017	2A	272651017	4.56384	0.0494666	1	TraesCS2A02G231700	2A	-1	272926478	272929988		protein_coding				downstream_278971
2020YN-GLM	S2A_292823520	2A	292823520	5.27003	0.0571847	1	TraesCS2A02G235300	2A	1	293049856	293050548		protein_coding				downstream_227028
2020YN-GLM	S2A_307428840	2A	307428840	5.09583	0.0551254	1	TraesCS2A02G237200	2A	-1	309687612	309691951		protein_coding	GO:0005515	protein binding		upstream_744890
2020YN-GLM	S2A_311509037	2A	311509037	8.39469	0.0936117	1	ENSRNA050024106	2A	-1	312001438	312001520	SNORD24	snoRNA			Small nucleolar RNA SNORD24	upstream_350334
2020YN-GLM	S2A_317619441	2A	317619441	4.5784	0.052876	1	TraesCS2A02G237900	2A	-1	317939838	317955087		protein_coding	GO:0016021	integral component of membrane		downstream_335646
2020YN-GLM	S2A_366257812	2A	366257812	5.31158	0.0576731	1	TraesCS2A02G247400	2A	-1	366382649	366384677		protein_coding	GO:0009055	electron transfer activity		downstream_126865
2020YN-GLM	S2A_416694511	2A	416694511	5.28651	0.0573734	1	TraesCS2A02G263200	2A	-1	416916983	416927814		protein_coding	GO:0005515	protein binding	SRFR1 [Source:Projected from Arabidopsis thaliana (AT4G37460) UniProtKB/TrEMBL;Acc:A0A178V335]	downstream_233303
2020YN-GLM	S2A_428085015	2A	428085015	8.05651	0.0905212	1	TraesCS2A02G267500	2A	1	428119161	428124978		protein_coding	GO:0003676	nucleic acid binding		downstream_39963
2020YN-GLM	S2A_435831175	2A	435831175	4.85387	0.0522821	1	TraesCS2A02G269700	2A	-1	436720645	436721433		protein_coding	GO:0009909	regulation of flower development		upstream_189142
2020YN-GLM	S2A_441768271	2A	441768271	5.20204	0.0595358	1	TraesCS2A02G271000	2A	1	442575092	442578521		protein_coding				upstream_665273
2020YN-GLM	S2A_473084073	2A	473084073	6.00349	0.0658148	1	TraesCS2A02G282400	2A	1	473407491	473410994		protein_coding	GO:0003676	nucleic acid binding		downstream_326921
2020YN-GLM	S2A_486826986	2A	486826986	4.51428	0.0482467	4	TraesCS2A02G286900	2A	1	488841530	488853598		protein_coding	GO:0005634	nucleus	Regulation of axillary meristem formatio [Source: Projected from Oryza sativa (Os04g0396500)]	upstream_321165
2020YN-GLM	S2A_498430650	2A	498430650	9.60906	0.10746	4	TraesCS2A02G290000	2A	-1	498840212	498841901		protein_coding				upstream_321416
2020YN-GLM	S2A_504773107	2A	504773107	4.70115	0.0508431	1	TraesCS2A02G293800	2A	-1	505078425	505079953		protein_coding				upstream_61830
2020YN-GLM	S2A_507967804	2A	507967804	4.64589	0.0528204	1	TraesCS2A02G295400	2A	1	508030243	508034286		protein_coding	GO:0004553	hydrolase activity, hydrolyzing O-glycosyl compounds		downstream_66482
2020YN-GLM	S2A_548362680	2A	548362680	6.64782	0.107012	1	TraesCS2A02G320000	2A	1	549287799	549289425		protein_coding	GO:0007094	mitotic spindle assembly checkpoint signaling	MAD2 [Source:UniProtKB/TrEMBL;Acc:Q5CD52]	upstream_585965
2020YN-GLM	S2A_568384775	2A	568384775	5.74473	0.0713121	1	TraesCS2A02G334600	2A	1	568399774	568405206		protein_coding	GO:0004668	protein-arginine deiminase activity		downstream_20431
2020YN-GLM	S2A_640160234	2A	640160234	5.18977	0.0565311	1	TraesCS2A02G390700	2A	-1	640224259	640227161		protein_coding	GO:0004521	endoribonuclease activity		downstream_66927
2020YN-GLM	S2A_695136721	2A	695136721	4.66354	0.0509141	3	TraesCS2A02G445500	2A	1	695150051	695152312		protein_coding	GO:0003677	DNA binding		downstream_15591
2020YN-GLM	S2A_733706016	2A	733706016	4.55752	0.0492196	3	TraesCS2A02G505300	2A	1	733715828	733718392		protein_coding	GO:0016021	integral component of membrane	WAT1-related protein [Source:UniProtKB/TrEMBL;Acc:W5AUD9]	downstream_12376
2020YN-GLM	S2A_758070133	2A	758070133	4.66354	0.0757336	1	TraesCS2A02G551100	2A	1	758102501	758103826		protein_coding	GO:0005622	intracellular anatomical structure	A-type response regulator, Cytokinin signalin [Source: Projected from Oryza sativa (Os04g0673300)]	upstream_13996
2020YN-GLM	S2B_25982850	2B	25982850	6.34969	0.0698795	1	TraesCS2B02G053000	2B	1	26098759	26101827		protein_coding	GO:0016021	integral component of membrane		downstream_118977
2020YN-GLM	S2B_72635622	2B	72635622	4.6925	0.0530033	3	TraesCS2B02G110900	2B	1	72760663	72761079		protein_coding				upstream_15677
2020YN-GLM	S2B_79089698	2B	79089698	5.29243	0.0666524	2	TraesCS2B02G115700	2B	1	79246730	79248684		protein_coding	GO:0003700	DNA-binding transcription factor activity		downstream_158986
2020YN-GLM	S2B_107251192	2B	107251192	4.76447	0.0513768	1	TraesCS2B02G140700	2B	-1	107379464	107380509		protein_coding				downstream_129317
2020YN-GLM	S2B_139210694	2B	139210694	4.51856	0.0483085	2	TraesCS2B02G166400	2B	1	139340594	139344539		protein_coding	GO:0016021	integral component of membrane		downstream_133845
2020YN-GLM	S2B_157587342	2B	157587342	4.66959	0.0506124	1	TraesCS2B02G182700	2B	-1	157639543	157644923		protein_coding				upstream_6515
2020YN-GLM	S2B_169692899	2B	169692899	5.19382	0.0828029	2	ENSRNA050008802	2B	-1	169859687	169859767	tRNA-Leu	tRNA			tRNA-Leu for anticodon AAG	upstream_116871
2020YN-GLM	S2B_183091194	2B	183091194	5.40012	0.0587087	1	TraesCS2B02G203400	2B	1	183129037	183130586		protein_coding	GO:0016021	integral component of membrane		downstream_39392
2020YN-GLM	S2B_187235395	2B	187235395	7.47108	0.0829476	1	TraesCS2B02G207400	2B	-1	188020733	188023707		protein_coding				downstream_788312
2020YN-GLM	S2B_220417793	2B	220417793	5.24949	0.074155	1	TraesCS2B02G227500	2B	1	221086597	221089766		protein_coding	GO:0046872	metal ion binding		downstream_671973
2020YN-GLM	S2B_233285060	2B	233285060	5.66756	0.0618648	1	TraesCS2B02G234700	2B	-1	233545943	233554545		protein_coding	GO:0005524	ATP binding	RAS associated with diabetes protein 51C [Source:Projected from Arabidopsis thaliana (AT2G45280) UniProtKB/TrEMBL;Acc:F4IW45]	upstream_9902
2020YN-GLM	S2B_262009568	2B	262009568	7.67778	0.0861538	1	TraesCS2B02G251200	2B	1	262806694	262808224		protein_coding	GO:0009535	chloroplast thylakoid membrane		downstream_798656
2020YN-GLM	S2B_279710626	2B	279710626	4.88273	0.0576583	1	TraesCS2B02G253900	2B	1	280483083	280496140		protein_coding				upstream_521538
2020YN-GLM	S2B_283773543	2B	283773543	6.64397	0.0779873	1	TraesCS2B02G254700	2B	-1	285049096	285056580		protein_coding	GO:0005634	nucleus		upstream_603562
2020YN-GLM	S2B_305092661	2B	305092661	5.89279	0.0645092	1	TraesCS2B02G257200	2B	1	305313158	305328915		protein_coding	GO:0005737	cytoplasm		downstream_236254
2020YN-GLM	S2B_307739460	2B	307739460	4.6216	0.0557293	1	TraesCS2B02G257400	2B	1	308714375	308726420		protein_coding	GO:0016021	integral component of membrane		upstream_831180
2020YN-GLM	S2B_360949162	2B	360949162	4.95468	0.064768	2	TraesCS2B02G267700	2B	1	360971784	360979940		protein_coding	GO:0000398	mRNA splicing, via spliceosome		downstream_30778
2020YN-GLM	S2B_367326152	2B	367326152	4.72125	0.0725832	1	TraesCS2B02G269700	2B	1	367657356	367709290		protein_coding	GO:0005515	protein binding	EMB2654 [Source:Projected from Arabidopsis thaliana (AT2G41720) UniProtKB/TrEMBL;Acc:A0A178VXZ9]	downstream_383138
2020YN-GLM	S2B_419766847	2B	419766847	5.89279	0.0645092	1	TraesCS2B02G299500	2B	1	419937889	419939193		protein_coding				upstream_137787
2020YN-GLM	S2B_450532999	2B	450532999	4.63451	0.063986	3	TraesCS2B02G315300	2B	1	450757804	450760296		protein_coding	GO:0030170	pyridoxal phosphate binding		upstream_162161
2020YN-GLM	S2B_457131138	2B	457131138	4.80688	0.0576261	1	TraesCS2B02G320600	2B	1	457194550	457195725		protein_coding				upstream_17453
2020YN-GLM	S2B_462963417	2B	462963417	4.52143	0.053926	4	TraesCS2B02G324100	2B	-1	463209610	463212143		protein_coding	GO:0016021	integral component of membrane		upstream_9639
2020YN-GLM	S2B_498239750	2B	498239750	4.70553	0.0513791	1	TraesCS2B02G351000	2B	-1	498309550	498311165		protein_coding	GO:0043565	sequence-specific DNA binding	MYB80 [Source:Projected from Arabidopsis thaliana (AT5G56110) UniProtKB/TrEMBL;Acc:A0A178UM75]	downstream_71415
2020YN-GLM	S2B_504094086	2B	504094086	6.15927	0.105823	1	TraesCS2B02G353200	2B	-1	504198716	504207856		protein_coding	GO:0004553	hydrolase activity, hydrolyzing O-glycosyl compounds		downstream_113770
2020YN-GLM	S2B_523128890	2B	523128890	5.45223	0.0593289	1	TraesCS2B02G367000	2B	1	523232974	523234807		protein_coding				upstream_40976
2020YN-GLM	S2B_533511210	2B	533511210	5.06601	0.0547717	1	TraesCS2B02G374300	2B	-1	534382417	534383136		protein_coding				upstream_36785
2020YN-GLM	S2B_572205511	2B	572205511	5.82974	0.0791781	2	TraesCS2B02G404100	2B	1	572309248	572311755		protein_coding				upstream_25562
2020YN-GLM	S2B_690660797	2B	690660797	6.09909	0.0687895	1	TraesCS2B02G492400	2B	-1	690676890	690677201		protein_coding	GO:0003677	DNA binding	Histone H4 variant TH011 [Source:UniProtKB/Swiss-Prot;Acc:P62785]	downstream_16404
2020YN-GLM	S2B_749807826	2B	749807826	4.91009	0.0561989	1	TraesCS2B02G554800	2B	1	749853739	749855200		protein_coding				upstream_4758
2020YN-GLM	S2B_753974931	2B	753974931	4.8729	0.0780113	3	TraesCS2B02G561100	2B	1	753986874	753987422		protein_coding				upstream_571
2020YN-GLM	S2B_768242906	2B	768242906	4.54516	0.0512681	1	TraesCS2B02G580800	2B	1	768289431	768293206		protein_coding	GO:0016021	integral component of membrane		downstream_50300
2020YN-GLM	S2B_793146159	2B	793146159	5.29414	0.0582935	2	TraesCS2B02G614200	2B	-1	793164098	793165621		protein_coding				upstream_3961
2020YN-GLM	S2D_2460525	2D	2460525	4.5784	0.0602801	1	TraesCS2D02G004000	2D	-1	2470169	2474909		protein_coding	GO:0005634	nucleus	tRNA (adenine(58)-N(1))-methyltransferase non-catalytic subunit TRM6 [Source:UniProtKB/TrEMBL;Acc:A0A1D5UY66]	upstream_7960
2020YN-GLM	S2D_100029690	2D	100029690	4.85387	0.0531203	1	TraesCS2D02G156800	2D	-1	100184516	100185991		protein_coding	GO:0006355	regulation of transcription, DNA-templated		downstream_156301
2020YN-GLM	S2D_110863112	2D	110863112	6.14086	0.0776219	1	TraesCS2D02G166800	2D	1	110908574	110910976		protein_coding	GO:0016787	hydrolase activity	Patatin [Source:UniProtKB/TrEMBL;Acc:W5C8M8]	upstream_19758
2020YN-GLM	S2D_232402807	2D	232402807	5.07676	0.0549019	1	TraesCS2D02G236300	2D	-1	233138146	233139605		protein_coding	GO:0098869	cellular oxidant detoxification		downstream_736798
2020YN-GLM	S2D_298424973	2D	298424973	5.04721	0.0545496	1	TraesCS2D02G250400	2D	1	298837058	298840633		protein_coding	GO:0003697	single-stranded DNA binding		upstream_127573
2020YN-GLM	S2D_314581735	2D	314581735	4.67572	0.0730763	1	TraesCS2D02G258900	2D	1	314795145	314795657		protein_coding				upstream_15504
2020YN-GLM	S2D_327148253	2D	327148253	5.72816	0.062847	1	TraesCS2D02G267700	2D	-1	327612885	327616238		protein_coding	GO:0016757	glycosyltransferase activity		upstream_75057
2020YN-GLM	S2D_333024514	2D	333024514	5.65956	0.0623925	1	TraesCS2D02G270000	2D	-1	333498463	333503311		protein_coding	GO:0046983	protein dimerization activity		upstream_465103
2020YN-GLM	S2D_362344734	2D	362344734	6.03574	0.0679987	1	TraesCS2D02G285500	2D	1	363322221	363334390		protein_coding	GO:0005634	nucleus	Regulation of axillary meristem formatio [Source: Projected from Oryza sativa (Os04g0396500)]	upstream_934387
2020YN-GLM	S2D_407169895	2D	407169895	4.76195	0.0511883	1	TraesCS2D02G317600	2D	-1	407203246	407207509		protein_coding	GO:0005737	cytoplasm		downstream_37614
2020YN-GLM	S2D_446647680	2D	446647680	7.7167	0.09111	1	TraesCS2D02G348800	2D	-1	446651954	446653265		protein_coding	GO:0005975	carbohydrate metabolic process		downstream_5585
2020YN-GLM	S2D_452516008	2D	452516008	6.43652	0.0719317	1	TraesCS2D02G353800	2D	-1	452556890	452557951		protein_coding	GO:0016021	integral component of membrane		downstream_41943
2020YN-GLM	S2D_470922988	2D	470922988	7.62525	0.0859294	1	TraesCS2D02G366400	2D	-1	471054762	471056394		protein_coding	GO:0003677	DNA binding		upstream_12352
2020YN-GLM	S2D_544195102	2D	544195102	5.20831	0.0587126	1	TraesCS2D02G431800	2D	1	544259397	544260736		protein_coding	GO:0004553	hydrolase activity, hydrolyzing O-glycosyl compounds	Xyloglucan endotransglucosylase/hydrolase [Source:UniProtKB/TrEMBL;Acc:A0A1D5UQS9]	upstream_23257
2020YN-GLM	S2D_597245471	2D	597245471	6.28483	0.0708275	1	TraesCS2D02G503100	2D	1	597322477	597323258		protein_coding	GO:0003700	DNA-binding transcription factor activity		downstream_77787
2020YN-GLM	S3A_12622093	3A	12622093	4.58336	0.0662789	1	TraesCS3A02G022300	3A	-1	12729239	12731570		protein_coding				downstream_109477
2020YN-GLM	S3A_36977989	3A	36977989	4.58004	0.0822227	8	TraesCS3A02G061900	3A	1	37189181	37189741		protein_coding	GO:0020037	heme binding		upstream_32221
2020YN-GLM	S3A_42634612	3A	42634612	4.96257	0.0645101	1	TraesCS3A02G070700	3A	1	42792560	42794516		protein_coding				downstream_159904
2020YN-GLM	S3A_48443125	3A	48443125	5.25727	0.0580768	1	TraesCS3A02G077300	3A	-1	48663110	48663771		protein_coding	GO:0020037	heme binding		downstream_220646
2020YN-GLM	S3A_72708409	3A	72708409	5.34582	0.0683984	1	TraesCS3A02G108000	3A	-1	72896734	72898021		protein_coding	GO:0003677	DNA binding	R2R3-MYB protein [Source:UniProtKB/TrEMBL;Acc:G9DR71]	upstream_8681
2020YN-GLM	S3A_133927297	3A	133927297	4.76955	0.052847	1	TraesCS3A02G149100	3A	-1	134234662	134237289		protein_coding	GO:0010020	chloroplast fission		downstream_309992
2020YN-GLM	S3A_143075677	3A	143075677	4.97062	0.0536484	1	TraesCS3A02G152800	3A	-1	143470691	143471054		protein_coding	GO:0003676	nucleic acid binding		upstream_52027
2020YN-GLM	S3A_164537897	3A	164537897	4.6517	0.0501088	1	TraesCS3A02G162200	3A	1	164610874	164613017		protein_coding				downstream_75120
2020YN-GLM	S3A_232012477	3A	232012477	5.67985	0.0619654	1	TraesCS3A02G189400	3A	-1	232268975	232277174		protein_coding	GO:0006491	N-glycan processing		downstream_264697
2020YN-GLM	S3A_269482086	3A	269482086	6.90309	0.0899452	1	TraesCS3A02G194300	3A	1	269648176	269671395		protein_coding	GO:0005506	iron ion binding		upstream_85769
2020YN-GLM	S3A_282240433	3A	282240433	4.65365	0.0510442	1	TraesCS3A02G195500	3A	-1	283093819	283112506		protein_coding	GO:0016787	hydrolase activity		downstream_872073
2020YN-GLM	S3A_304995351	3A	304995351	5.89963	0.0685565	1	TraesCS3A02G197200	3A	1	306859162	306882767		protein_coding	GO:0005515	protein binding		upstream_104287
2020YN-GLM	S3A_332754419	3A	332754419	5.42713	0.0610231	1	TraesCS3A02G200900	3A	-1	333305453	333328967		protein_coding	GO:0005524	ATP binding	Non-specific serine/threonine protein kinase [Source:UniProtKB/TrEMBL;Acc:A0A341RYU3]	upstream_173270
2020YN-GLM	S3A_345817604	3A	345817604	8.38722	0.0949088	1	TraesCS3A02G202700	3A	-1	345866302	345876450		protein_coding	GO:0004722	protein serine/threonine phosphatase activity	Protein phosphatase 2C 57 [Source:Projected from Arabidopsis thaliana (AT4G27800) UniProtKB/Swiss-Prot;Acc:P49599]	downstream_58846
2020YN-GLM	S3A_349444094	3A	349444094	5.16241	0.0561553	3	TraesCS3A02G203300	3A	-1	351124717	351129185		protein_coding				upstream_429133
2020YN-GLM	S3A_365464460	3A	365464460	4.67162	0.0501091	1	TraesCS3A02G207600	3A	-1	365478496	365485378		protein_coding				downstream_20918
2020YN-GLM	S3A_368167390	3A	368167390	5.03339	0.0543857	1	TraesCS3A02G208300	3A	1	368411113	368414338		protein_coding	GO:0005509	calcium ion binding		downstream_246948
2020YN-GLM	S3A_393381413	3A	393381413	4.93181	0.0539647	1	TraesCS3A02G216100	3A	1	393909298	393913616		protein_coding	GO:0005524	ATP binding		upstream_11726
2020YN-GLM	S3A_413361535	3A	413361535	4.767	0.0514979	1	TraesCS3A02G221800	3A	1	413678531	413682798		protein_coding	GO:0045454	cell redox homeostasis		downstream_321263
2020YN-GLM	S3A_419407680	3A	419407680	10.7959	0.14395	1	TraesCS3A02G224100	3A	-1	419465714	419470294		protein_coding	GO:0016021	integral component of membrane		downstream_62614
2020YN-GLM	S3A_428310387	3A	428310387	5.13077	0.0569046	1	TraesCS3A02G228900	3A	1	428323346	428324697		protein_coding	GO:0045892	negative regulation of transcription, DNA-templated		downstream_14310
2020YN-GLM	S3A_450600841	3A	450600841	4.82102	0.0553506	1	TraesCS3A02G240200	3A	-1	450951201	450952481		protein_coding				upstream_296459
2020YN-GLM	S3A_464969680	3A	464969680	5.52578	0.0603629	1	TraesCS3A02G247200	3A	1	465225214	465228773		protein_coding	GO:0005634	nucleus		upstream_54014
2020YN-GLM	S3A_487061977	3A	487061977	4.66154	0.0510597	8	TraesCS3A02G263400	3A	1	487431890	487435435		protein_coding	GO:0009507	chloroplast		upstream_131891
2020YN-GLM	S3A_490252873	3A	490252873	8.35754	0.0934559	1	TraesCS3A02G265800	3A	-1	490337457	490338017		protein_coding	GO:0005634	nucleus		upstream_83024
2020YN-GLM	S3A_497398834	3A	497398834	4.69897	0.0619482	19	TraesCS3A02G270300	3A	1	497646754	497649263		protein_coding	GO:0016491	oxidoreductase activity		downstream_250429
2020YN-GLM	S3A_500037783	3A	500037783	4.95861	0.0778357	7	TraesCS3A02G271400	3A	-1	500526004	500527390		protein_coding				upstream_6936
2020YN-GLM	S3A_517016881	3A	517016881	4.51286	0.0494378	57	TraesCS3A02G288900	3A	1	517074705	517080156		protein_coding				downstream_63275
2020YN-GLM	S3A_537873230	3A	537873230	4.82102	0.0980293	227	TraesCS3A02G303600	3A	1	538005070	538009501		protein_coding	GO:0006629	lipid metabolic process	SDP1 [Source:Projected from Arabidopsis thaliana (AT5G04040) UniProtKB/TrEMBL;Acc:A0A178UB07]	upstream_126587
2020YN-GLM	S3A_557831597	3A	557831597	5.09583	0.0562572	2	TraesCS3A02G317200	3A	-1	557914808	557916121		protein_coding	GO:0031047	gene silencing by RNA		downstream_84524
2020YN-GLM	S3A_608900971	3A	608900971	6.11634	0.0798178	1	TraesCS3A02G361300	3A	1	609473426	609476992		protein_coding	GO:0003676	nucleic acid binding		upstream_83409
2020YN-GLM	S3A_617597763	3A	617597763	4.84466	0.0636817	8	TraesCS3A02G368700	3A	1	618164382	618166820		protein_coding	GO:0003677	DNA binding		upstream_62975
2020YN-GLM	S3A_628479308	3A	628479308	4.62893	0.0533132	2	TraesCS3A02G379200	3A	-1	628874148	628875154		protein_coding	GO:0006749	glutathione metabolic process		upstream_171332
2020YN-GLM	S3A_703208994	3A	703208994	4.64975	0.0536236	9	TraesCS3A02G472000	3A	1	703270225	703271682		protein_coding	GO:0004190	aspartic-type endopeptidase activity		upstream_2800
2020YN-GLM	S3A_708348554	3A	708348554	5.09313	0.0550914	1	TraesCS3A02G476800	3A	-1	708672290	708673444		protein_coding	GO:0005515	protein binding		upstream_24732
2020YN-GLM	S3A_729700410	3A	729700410	6.56384	0.101848	1	TraesCS3A02G508700	3A	-1	729754314	729757349		protein_coding	GO:0016021	integral component of membrane		upstream_8148
2020YN-GLM	S3A_741240716	3A	741240716	4.56067	0.0515595	3	TraesCS3A02G527200	3A	-1	741624913	741625248		protein_coding	GO:0008285	negative regulation of cell population proliferation		upstream_63102
2020YN-GLM	S3B_2492521	3B	2492521	5.28483	0.0814444	7	TraesCS3B02G004300	3B	1	2491979	2493523		protein_coding	GO:0006508	proteolysis		WithinGeneBody
2020YN-GLM	S3B_9569243	3B	9569243	4.86646	0.0545409	1	TraesCS3B02G022400	3B	-1	9568439	9573009		protein_coding	GO:0016020	membrane	Serine/threonine-protein kinase [Source:UniProtKB/TrEMBL;Acc:A0A1D5WAM0]	WithinGeneBody
2020YN-GLM	S3B_16228564	3B	16228564	5.08778	0.0550285	3	TraesCS3B02G034200	3B	1	16333353	16334691		protein_coding	GO:0016787	hydrolase activity		upstream_13110
2020YN-GLM	S3B_70490008	3B	70490008	5.284	0.0607997	2	TraesCS3B02G104100	3B	1	70578389	70578592		protein_coding	GO:0004867	serine-type endopeptidase inhibitor activity		upstream_24694
2020YN-GLM	S3B_86109087	3B	86109087	5.86012	0.0648773	1	TraesCS3B02G118700	3B	-1	87717934	87718530		protein_coding				upstream_768645
2020YN-GLM	S3B_133376715	3B	133376715	5.13906	0.0739946	1	TraesCS3B02G145100	3B	1	133381587	133383648		protein_coding	GO:0005515	protein binding		upstream_3851
2020YN-GLM	S3B_157802020	3B	157802020	4.5376	0.048524	1	TraesCS3B02G161200	3B	1	157910817	157913743		protein_coding				upstream_33869
2020YN-GLM	S3B_190089223	3B	190089223	4.5376	0.0487466	1	TraesCS3B02G181500	3B	1	190468226	190474481		protein_coding	GO:0006351	transcription, DNA-templated	Auxin-responsive protein [Source:UniProtKB/TrEMBL;Acc:A0A077RYD1]	downstream_385258
2020YN-GLM	S3B_200778467	3B	200778467	4.50724	0.0514264	1	TraesCS3B02G184800	3B	1	200831102	200831389		protein_coding	GO:0006351	transcription, DNA-templated		downstream_52922
2020YN-GLM	S3B_206906343	3B	206906343	4.5376	0.048524	2	TraesCS3B02G192500	3B	1	207120527	207124401		protein_coding	GO:0016021	integral component of membrane		downstream_218058
2020YN-GLM	S3B_240763185	3B	240763185	5.32331	0.0637069	1	TraesCS3B02G206000	3B	1	240800913	240804518		protein_coding	GO:0016021	integral component of membrane		downstream_41333
2020YN-GLM	S3B_247428544	3B	247428544	4.93181	0.0534213	2	TraesCS3B02G210700	3B	1	248248684	248249946		protein_coding	GO:0005515	protein binding		upstream_433461
2020YN-GLM	S3B_250279832	3B	250279832	5.22915	0.0568745	1	TraesCS3B02G211300	3B	1	250461917	250468134		protein_coding	GO:0005730	nucleolus	Pre-mRNA-splicing factor SPF27 homolog [Source:Projected from Arabidopsis thaliana (AT3G18165) UniProtKB/Swiss-Prot;Acc:Q949S9]	upstream_276
2020YN-GLM	S3B_259675535	3B	259675535	4.55129	0.0498764	6	TraesCS3B02G217400	3B	-1	259851139	259858845		protein_coding	GO:0005515	protein binding		downstream_183310
2020YN-GLM	S3B_270395399	3B	270395399	4.78252	0.0537096	1	TraesCS3B02G220600	3B	1	270886816	270890263		protein_coding	GO:0005515	protein binding		downstream_494864
2020YN-GLM	S3B_307255355	3B	307255355	4.59688	0.0586931	4854	TraesCS3B02G225000	3B	-1	308386267	308394411		protein_coding				upstream_671583
2020YN-GLM	S3B_365158146	3B	365158146	4.55752	0.0487551	746	TraesCS3B02G234100	3B	1	365498674	365499777		protein_coding	GO:0006749	glutathione metabolic process		downstream_341631
2020YN-GLM	S3B_411418187	3B	411418187	4.53018	0.048442	137	TraesCS3B02G255000	3B	-1	411421894	411427845		protein_coding	GO:0016787	hydrolase activity		downstream_9658
2020YN-GLM	S3B_422909718	3B	422909718	5.89279	0.0645092	5	TraesCS3B02G264100	3B	-1	422913583	422920139		protein_coding	GO:0009658	chloroplast organization		downstream_10421
2020YN-GLM	S3B_486149771	3B	486149771	5.00218	0.0540174	1	TraesCS3B02G302300	3B	1	486377909	486379031		protein_coding	GO:0003735	structural constituent of ribosome		downstream_229260
2020YN-GLM	S3B_554358511	3B	554358511	4.68194	0.0502266	2	TraesCS3B02G344700	3B	1	554547313	554549297		protein_coding	GO:0005515	protein binding		downstream_190786
2020YN-GLM	S3B_560407291	3B	560407291	4.67778	0.0519047	4	TraesCS3B02G350200	3B	1	560423361	560428141		protein_coding	GO:0016491	oxidoreductase activity		downstream_20850
2020YN-GLM	S3B_628446154	3B	628446154	4.51713	0.0482899	2	TraesCS3B02G398100	3B	-1	628469977	628475070		protein_coding	GO:0005524	ATP binding		downstream_28916
2020YN-GLM	S3B_703902757	3B	703902757	5.1891	0.0690537	2	TraesCS3B02G460300	3B	1	704024855	704026121		protein_coding				upstream_47250
2020YN-GLM	S3B_780087380	3B	780087380	5.14691	0.0560437	1	TraesCS3B02G542100	3B	-1	780089126	780090028		protein_coding				downstream_2648
2020YN-GLM	S3B_810853192	3B	810853192	5.20135	0.0691422	1	TraesCS3B02G582900	3B	-1	810935574	810936125		protein_coding				downstream_82933
2020YN-GLM	S3D_269342981	3D	269342981	6.0752	0.0685408	3	TraesCS3D02G206600	3D	-1	269611112	269614041		protein_coding	GO:0005525	GTP binding		upstream_58298
2020YN-GLM	S3D_285079317	3D	285079317	5.11577	0.0583271	1	TraesCS3D02G212400	3D	-1	285111954	285126400		protein_coding	GO:0005524	ATP binding		downstream_47083
2020YN-GLM	S3D_293014644	3D	293014644	5.41794	0.0591989	1	TraesCS3D02G216300	3D	1	293190066	293197092		protein_coding	GO:0005515	protein binding		upstream_128068
2020YN-GLM	S3D_303387667	3D	303387667	4.97062	0.0548471	1	TraesCS3D02G222200	3D	-1	303397064	303407470		protein_coding	GO:0016021	integral component of membrane		downstream_19803
2020YN-GLM	S3D_377424717	3D	377424717	4.77728	0.0513648	1	TraesCS3D02G272200	3D	-1	377882782	377894813		protein_coding	GO:0016021	integral component of membrane		upstream_221518
2020YN-GLM	S3D_406045671	3D	406045671	4.77728	0.0515825	1	TraesCS3D02G294700	3D	-1	406151766	406153292		protein_coding				downstream_107621
2020YN-GLM	S3D_455104055	3D	455104055	6.15927	0.0676437	1	TraesCS3D02G342800	3D	-1	455106039	455106998		protein_coding				downstream_2943
2020YN-GLM	S3D_549571630	3D	549571630	4.71444	0.0503155	1	TraesCS3D02G439200	3D	1	549623291	549628498		protein_coding	GO:0016020	membrane	Potassium transporter [Source:UniProtKB/TrEMBL;Acc:A0A341T7N7]	upstream_8485
2020YN-GLM	S3D_553879368	3D	553879368	5.64207	0.0737068	8	TraesCS3D02G444700	3D	-1	553926718	553927447		protein_coding	GO:0009909	regulation of flower development		downstream_48079
2020YN-GLM	S4A_26765829	4A	26765829	4.79588	0.0515938	1	TraesCS4A02G035200	4A	-1	27296500	27298644		protein_coding	GO:0004185	serine-type carboxypeptidase activity	Carboxypeptidase [Source:UniProtKB/TrEMBL;Acc:W5DZQ0]	upstream_116602
2020YN-GLM	S4A_47117718	4A	47117718	4.51286	0.0485758	2	TraesCS4A02G056300	4A	-1	47140912	47154100		protein_coding	GO:0004553	hydrolase activity, hydrolyzing O-glycosyl compounds		upstream_11459
2020YN-GLM	S4A_71329705	4A	71329705	4.87943	0.0611765	7	TraesCS4A02G073000	4A	1	71994845	72001894		protein_coding	GO:0003700	DNA-binding transcription factor activity		upstream_70461
2020YN-GLM	S4A_138574063	4A	138574063	4.50031	0.0501279	19	TraesCS4A02G114400	4A	-1	138832030	138833256		protein_coding				upstream_107191
2020YN-GLM	S4A_166814219	4A	166814219	4.84164	0.0536454	1	TraesCS4A02G129100	4A	-1	166881390	166883128		protein_coding				downstream_68909
2020YN-GLM	S4A_199913452	4A	199913452	4.78781	0.0533602	1	TraesCS4A02G137900	4A	-1	200088469	200099040		protein_coding	GO:0003677	DNA binding		downstream_185588
2020YN-GLM	S4A_203434949	4A	203434949	4.53611	0.0486722	2	TraesCS4A02G138300	4A	1	203471261	203472028		protein_coding	GO:0005634	nucleus		downstream_37079
2020YN-GLM	S4A_244690233	4A	244690233	8.14267	0.0934959	1	TraesCS4A02G144500	4A	1	245257202	245260750		protein_coding	GO:0003735	structural constituent of ribosome		downstream_570517
2020YN-GLM	S4A_249560452	4A	249560452	5.80134	0.0992258	1	TraesCS4A02G145600	4A	1	250425908	250434731		protein_coding	GO:0005524	ATP binding		upstream_724353
2020YN-GLM	S4A_259988711	4A	259988711	4.66354	0.0500132	2	TraesCS4A02G147100	4A	1	260967943	260968491		protein_coding				upstream_212439
2020YN-GLM	S4A_273886289	4A	273886289	4.64589	0.0507927	1	TraesCS4A02G147900	4A	1	274733669	274772773		protein_coding				upstream_146643
2020YN-GLM	S4A_281747008	4A	281747008	9.45967	0.109933	1	TraesCS4A02G149100	4A	1	282080827	282086233		protein_coding	GO:0005515	protein binding		upstream_48964
2020YN-GLM	S4A_285280746	4A	285280746	6.69465	0.0741263	1	TraesCS4A02G149500	4A	1	286744191	286756768		protein_coding	GO:0004386	helicase activity	P-loop containing nucleoside triphosphate hydrolases superfamily protein [Source:Projected from Arabidopsis thaliana (AT2G38770) UniProtKB/TrEMBL;Acc:Q8L5Y4]	upstream_328409
2020YN-GLM	S4A_295759983	4A	295759983	5.55909	0.0620576	1	TraesCS4A02G150500	4A	-1	296321725	296331928		protein_coding	GO:0003723	RNA binding		upstream_486152
2020YN-GLM	S4A_323584142	4A	323584142	5.02457	0.0545959	2	TraesCS4A02G157800	4A	1	323785110	323785847		protein_coding				downstream_201705
2020YN-GLM	S4A_333201314	4A	333201314	5.57187	0.0614252	2	TraesCS4A02G159300	4A	1	334267369	334268654		protein_coding				upstream_542184
2020YN-GLM	S4A_341733551	4A	341733551	5.05208	0.0649665	2	TraesCS4A02G159700	4A	1	341776249	341782585		protein_coding	GO:0030170	pyridoxal phosphate binding		downstream_49034
2020YN-GLM	S4A_344714265	4A	344714265	6.08619	0.073544	1	TraesCS4A02G160500	4A	-1	344963361	344964824		protein_coding				downstream_250559
2020YN-GLM	S4A_348368418	4A	348368418	6.28651	0.0691351	1	TraesCS4A02G161000	4A	1	348503905	348504742		protein_coding	GO:0008234	cysteine-type peptidase activity		downstream_136324
2020YN-GLM	S4A_357480553	4A	357480553	4.61979	0.049507	1	TraesCS4A02G162500	4A	-1	357677226	357694116		protein_coding	GO:0003700	DNA-binding transcription factor activity		downstream_213563
2020YN-GLM	S4A_362578224	4A	362578224	5.00393	0.0775899	1	ENSRNA050018378	4A	-1	362903894	362904315	SSU_rRNA_eukarya	rRNA			Eukaryotic small subunit ribosomal RNA	downstream_326091
2020YN-GLM	S4A_382904217	4A	382904217	4.77989	0.0513966	2	TraesCS4A02G164700	4A	-1	383180624	383180995		protein_coding				downstream_276778
2020YN-GLM	S4A_391045494	4A	391045494	5.64207	0.0950475	1	TraesCS4A02G165600	4A	-1	395019834	395034817		protein_coding	GO:0016746	acyltransferase activity		upstream_134352
2020YN-GLM	S4A_393869310	4A	393869310	5.50585	0.0838988	1	TraesCS4A02G165600	4A	-1	395019834	395034817		protein_coding	GO:0016746	acyltransferase activity		downstream_1165507
2020YN-GLM	S4A_406771044	4A	406771044	4.53611	0.0713773	2	TraesCS4A02G166700	4A	1	407463708	407465049		protein_coding				downstream_694005
2020YN-GLM	S4A_416065237	4A	416065237	8.74473	0.103625	1	TraesCS4A02G167700	4A	1	416228750	416232145		protein_coding	GO:0016787	hydrolase activity		downstream_166908
2020YN-GLM	S4A_420210213	4A	420210213	5.39686	0.0589296	1	TraesCS4A02G168400	4A	-1	420504006	420530458		protein_coding	GO:0003755	peptidyl-prolyl cis-trans isomerase activity	Peptidyl-prolyl cis-trans isomerase [Source:UniProtKB/TrEMBL;Acc:A0A1D5X1C2]	upstream_189868
2020YN-GLM	S4A_426346095	4A	426346095	5.27491	0.057723	1	TraesCS4A02G169500	4A	-1	427882937	427884088		protein_coding	GO:0007166	cell surface receptor signaling pathway		upstream_343478
2020YN-GLM	S4A_438004613	4A	438004613	7.82391	0.0885567	1	TraesCS4A02G172400	4A	1	438231139	438244762		protein_coding	GO:0006886	intracellular protein transport		downstream_240149
2020YN-GLM	S4A_445267723	4A	445267723	6.88606	0.0765877	1	TraesCS4A02G174900	4A	-1	445280334	445285439		protein_coding				downstream_17716
2020YN-GLM	S4A_471191961	4A	471191961	4.90309	0.070865	2	TraesCS4A02G191400	4A	1	471695861	471716378		protein_coding	GO:0003824	catalytic activity		upstream_502025
2020YN-GLM	S4A_474312447	4A	474312447	5.18442	0.0561696	2	TraesCS4A02G193100	4A	1	474494136	474495065		protein_coding	GO:0003700	DNA-binding transcription factor activity		downstream_182618
2020YN-GLM	S4A_481104936	4A	481104936	5.86967	0.0647442	1	TraesCS4A02G197600	4A	1	481408942	481415573		protein_coding	GO:0005525	GTP binding		upstream_39457
2020YN-GLM	S4A_491099919	4A	491099919	6.6925	0.121407	1	TraesCS4A02G201700	4A	-1	491452191	491454025		protein_coding	GO:0046872	metal ion binding	Peroxidase [Source:UniProtKB/TrEMBL;Acc:W5DQW1]	upstream_178867
2020YN-GLM	S4A_495572007	4A	495572007	4.55596	0.0512096	2	TraesCS4A02G204300	4A	1	495795496	495800395		protein_coding	GO:0003700	DNA-binding transcription factor activity		downstream_228388
2020YN-GLM	S4A_503146549	4A	503146549	7.29243	0.0808715	1	TraesCS4A02G209500	4A	1	503212663	503219211		protein_coding	GO:0006914	autophagy	Autophagy-related protein 13b [Source:Projected from Arabidopsis thaliana (AT3G18770) UniProtKB/Swiss-Prot;Acc:F4J8V5]	downstream_72662
2020YN-GLM	S4A_508513207	4A	508513207	7.54516	0.0841737	1	TraesCS4A02G212700	4A	1	510638985	510639524		protein_coding				upstream_18604
2020YN-GLM	S4A_528437081	4A	528437081	4.54821	0.0508981	2	TraesCS4A02G222000	4A	-1	528604540	528605440		protein_coding				downstream_168359
2020YN-GLM	S4A_533322660	4A	533322660	5.29414	0.0574688	3	TraesCS4A02G225500	4A	1	533444647	533447986		protein_coding	GO:0046872	metal ion binding		upstream_60025
2020YN-GLM	S4A_543009361	4A	543009361	4.72125	0.0532216	2	TraesCS4A02G234100	4A	1	543331966	543333681		protein_coding	GO:0046872	metal ion binding		upstream_180515
2020YN-GLM	S4A_598856548	4A	598856548	4.70997	0.0694038	2	TraesCS4A02G302700	4A	-1	599081898	599084684		protein_coding	GO:0005622	intracellular anatomical structure		upstream_40700
2020YN-GLM	S4A_604612756	4A	604612756	4.89279	0.0566509	2	TraesCS4A02G314100	4A	1	604659700	604661064		protein_coding	GO:0016747	acyltransferase activity, transferring groups other than amino-acyl groups		upstream_17048
2020YN-GLM	S4A_640606742	4A	640606742	4.62709	0.0495787	1	TraesCS4A02G367600	4A	-1	640804457	640812389		protein_coding				downstream_205647
2020YN-GLM	S4A_658596860	4A	658596860	6.72816	0.0746242	1	TraesCS4A02G381000	4A	1	658608620	658609447		protein_coding				downstream_12587
2020YN-GLM	S4A_662002706	4A	662002706	5.16685	0.0901767	8	TraesCS4A02G384300	4A	-1	662051720	662053176		protein_coding	GO:0005524	ATP binding		upstream_28652
2020YN-GLM	S4A_666064851	4A	666064851	4.79317	0.0607246	5	TraesCS4A02G388500	4A	-1	666114239	666117926		protein_coding	GO:0016021	integral component of membrane		upstream_3287
2020YN-GLM	S4A_694572668	4A	694572668	5.6073	0.0613376	2	TraesCS4A02G424000	4A	1	694676903	694677172		protein_coding	GO:0006869	lipid transport		downstream_104504
2020YN-GLM	S4A_722634546	4A	722634546	4.90658	0.0532641	1	TraesCS4A02G457300	4A	1	722779471	722779830		protein_coding	GO:0003735	structural constituent of ribosome		downstream_145284
2020YN-GLM	S4A_731083430	4A	731083430	5.68613	0.0836824	1	TraesCS4A02G469300	4A	-1	731089766	731093409		protein_coding	GO:0030246	carbohydrate binding		downstream_9979
2020YN-GLM	S4A_742858153	4A	742858153	4.73049	0.0805779	2	TraesCS4A02G496500	4A	1	742890683	742892781		protein_coding	GO:0020037	heme binding		upstream_8094
2020YN-GLM	S4B_5407969	4B	5407969	5.87615	0.0730381	2	TraesCS4B02G008100	4B	1	5405875	5410019		protein_coding	GO:0006468	protein phosphorylation		WithinGeneBody
2020YN-GLM	S4B_161087933	4B	161087933	4.5376	0.048524	1	TraesCS4B02G126400	4B	-1	161551957	161558349		protein_coding	GO:0005524	ATP binding		downstream_470416
2020YN-GLM	S4B_164266197	4B	164266197	4.5376	0.048524	1	TraesCS4B02G126700	4B	1	164918340	164919296		protein_coding				upstream_426773
2020YN-GLM	S4B_178666299	4B	178666299	4.66959	0.0500985	1	TraesCS4B02G135800	4B	1	178844441	178850912		protein_coding				downstream_184613
2020YN-GLM	S4B_230142589	4B	230142589	5.16558	0.0561891	1	TraesCS4B02G150300	4B	1	232096893	232119534		protein_coding	GO:0046982	protein heterodimerization activity		upstream_130841
2020YN-GLM	S4B_402320598	4B	402320598	5.68613	0.0620911	1	TraesCS4B02G183000	4B	-1	402737313	402738672		protein_coding				downstream_418074
2020YN-GLM	S4B_457814387	4B	457814387	5.00261	0.0541816	2	TraesCS4B02G217300	4B	-1	458124485	458126550		protein_coding	GO:0008289	lipid binding	Phospholipase A2 family protein [Source: Projected from Oryza sativa (Os03g0261100)]	upstream_10100
2020YN-GLM	S4B_533252985	4B	533252985	4.72584	0.0507491	5	TraesCS4B02G263000	4B	1	533487078	533491391		protein_coding	GO:0016765	transferase activity, transferring alkyl or aryl (other than methyl) groups		downstream_238406
2020YN-GLM	S4B_537362423	4B	537362423	4.92082	0.0538645	1	TraesCS4B02G265900	4B	-1	537367569	537371970		protein_coding	GO:0016491	oxidoreductase activity		downstream_9547
2020YN-GLM	S4B_554665063	4B	554665063	5.50724	0.0623343	1	TraesCS4B02G276000	4B	-1	554814988	554817491		protein_coding	GO:0007143	female meiotic nuclear division		downstream_152428
2020YN-GLM	S4B_558474834	4B	558474834	4.9393	0.0546935	1	TraesCS4B02G276900	4B	1	558577386	558581601		protein_coding	GO:0046983	protein dimerization activity		downstream_106767
2020YN-GLM	S4B_564529170	4B	564529170	6.62893	0.0736315	1	TraesCS4B02G281500	4B	-1	564652481	564653622		protein_coding	GO:0005515	protein binding		downstream_124452
2020YN-GLM	S4B_582936205	4B	582936205	4.50307	0.0484537	1	TraesCS4B02G297700	4B	-1	582956588	582956863		protein_coding				upstream_16629
2020YN-GLM	S4B_611027966	4B	611027966	5.40561	0.0926302	1	TraesCS4B02G320100	4B	-1	611320027	611320980		protein_coding	GO:0016021	integral component of membrane		upstream_5405
2020YN-GLM	S4B_616105331	4B	616105331	5.78781	0.0776446	1	TraesCS4B02G325300	4B	1	616270150	616274971		protein_coding	GO:0005515	protein binding		downstream_169640
2020YN-GLM	S4B_637063054	4B	637063054	5.69037	0.0755711	6	TraesCS4B02G343500	4B	1	637333392	637337190		protein_coding				upstream_78135
2020YN-GLM	S4B_644834125	4B	644834125	6.36452	0.0726044	1	TraesCS4B02G353300	4B	-1	644879360	644880028		protein_coding	GO:0003676	nucleic acid binding		upstream_5680
2020YN-GLM	S4B_649362069	4B	649362069	4.71444	0.0518594	1	TraesCS4B02G358800	4B	1	649469807	649475248		protein_coding	GO:0016021	integral component of membrane		upstream_780
2020YN-GLM	S4B_652340854	4B	652340854	4.57512	0.0696631	1	TraesCS4B02G363800	4B	1	652371031	652373935		protein_coding	GO:0003993	acid phosphatase activity		downstream_33081
2020YN-GLM	S4B_658139124	4B	658139124	4.61083	0.0695556	4	TraesCS4B02G374000	4B	1	658166283	658167487		protein_coding	GO:0006351	transcription, DNA-templated	DNA-directed RNA polymerase subunit [Source:UniProtKB/TrEMBL;Acc:A0A1D5XL12]	downstream_28363
2020YN-GLM	S4B_667680211	4B	667680211	4.96658	0.0675853	4	TraesCS4B02G392900	4B	1	667677322	667680560		protein_coding	GO:0005515	protein binding		WithinGeneBody
2020YN-GLM	S4D_330013255	4D	330013255	4.74958	0.0522862	1	TraesCS4D02G189900	4D	-1	331637345	331638784		protein_coding				upstream_701147
2020YN-GLM	S4D_490817171	4D	490817171	6.37986	0.0734713	1	TraesCS4D02G333400	4D	-1	490936584	490943318		protein_coding	GO:0005515	protein binding		downstream_126147
2020YN-GLM	S5A_21132124	5A	21132124	4.78252	0.0515665	4	TraesCS5A02G026000	5A	1	21407949	21411719		protein_coding			no exine formation 1 [Source:Projected from Arabidopsis thaliana (AT5G13390) TAIR;Acc:AT5G13390]	upstream_133333
2020YN-GLM	S5A_26451064	5A	26451064	4.64016	0.0498681	3	TraesCS5A02G030400	5A	1	26456414	26462416		protein_coding	GO:0016021	integral component of membrane		upstream_1137
2020YN-GLM	S5A_29361635	5A	29361635	6.37882	0.0706014	1	TraesCS5A02G031800	5A	1	29504653	29507317		protein_coding	GO:0005515	protein binding		downstream_145682
2020YN-GLM	S5A_39357332	5A	39357332	5.56067	0.0726479	1	TraesCS5A02G043300	5A	1	39732493	39737925		protein_coding	GO:0003700	DNA-binding transcription factor activity	CCAAT-binding transcription factor B [Source:UniProtKB/TrEMBL;Acc:A0A0A7LUQ7]	upstream_112781
2020YN-GLM	S5A_160163344	5A	160163344	4.70997	0.0511333	2	TraesCS5A02G103500	5A	1	161909753	161918475		protein_coding	GO:0016021	integral component of membrane		upstream_627701
2020YN-GLM	S5A_229974347	5A	229974347	5.45967	0.093321	1	TraesCS5A02G115000	5A	1	230067733	230072663		protein_coding	GO:0005524	ATP binding		upstream_46390
2020YN-GLM	S5A_294705221	5A	294705221	4.52724	0.0486242	1	TraesCS5A02G130900	5A	1	294868801	294871508		protein_coding	GO:0005524	ATP binding		downstream_166287
2020YN-GLM	S5A_350463002	5A	350463002	5.1343	0.0555802	2	TraesCS5A02G163500	5A	-1	350515354	350515719		protein_coding				downstream_52717
2020YN-GLM	S5A_370194099	5A	370194099	4.6216	0.0495289	1	TraesCS5A02G176100	5A	1	370239620	370247353		protein_coding	GO:0016021	integral component of membrane	Sodium/hydrogen exchanger [Source:UniProtKB/TrEMBL;Acc:A0A1D5YPE5]	upstream_115
2020YN-GLM	S5A_392710305	5A	392710305	7.5391	0.083735	1	TraesCS5A02G189700	5A	1	393252482	393254499		protein_coding				upstream_124540
2020YN-GLM	S5A_407038442	5A	407038442	5.04721	0.0545496	2	TraesCS5A02G201000	5A	1	407125352	407126356		protein_coding				downstream_87914
2020YN-GLM	S5A_410568121	5A	410568121	6.02919	0.0664908	1	TraesCS5A02G203000	5A	1	410798804	410804297		protein_coding	GO:0005509	calcium ion binding	Annexin [Source:UniProtKB/TrEMBL;Acc:A0A1D5YN83]	upstream_53156
2020YN-GLM	S5A_420898672	5A	420898672	4.91364	0.0571295	2	TraesCS5A02G208200	5A	1	421823355	421827038		protein_coding	GO:0006357	regulation of transcription by RNA polymerase II	Mediator of RNA polymerase II transcription subunit 20 [Source:UniProtKB/TrEMBL;Acc:A0A1D5YDN4]	upstream_658929
2020YN-GLM	S5A_430482728	5A	430482728	4.66756	0.0736358	1	TraesCS5A02G215100	5A	1	430488216	430491931		protein_coding				downstream_9203
2020YN-GLM	S5A_436949984	5A	436949984	5.52143	0.0603294	5	TraesCS5A02G220300	5A	1	436986022	436986432		protein_coding				downstream_36448
2020YN-GLM	S5A_447773926	5A	447773926	4.50585	0.0726532	1	TraesCS5A02G232700	5A	1	448089952	448091842		protein_coding	GO:0003700	DNA-binding transcription factor activity		upstream_142205
2020YN-GLM	S5A_467729226	5A	467729226	6.40894	0.0718658	2	TraesCS5A02G252000	5A	-1	467742705	467755261		protein_coding				downstream_26035
2020YN-GLM	S5A_473773268	5A	473773268	5.56067	0.0625562	1	TraesCS5A02G259500	5A	1	474025356	474026819		protein_coding				upstream_126986
2020YN-GLM	S5A_497151646	5A	497151646	4.51856	0.048709	27	ENSRNA050023699	5A	-1	497426816	497426906	snoZ223	snoRNA			Small nucleolar RNA Z223	downstream_275260
2020YN-GLM	S5A_522099443	5A	522099443	5.29843	0.0692531	2	TraesCS5A02G310200	5A	1	522104268	522104906		protein_coding	GO:0003700	DNA-binding transcription factor activity	AP2 domain CBF protein [Source:UniProtKB/TrEMBL;Acc:K9M7H7]	downstream_5463
2020YN-GLM	S5A_534166552	5A	534166552	4.51999	0.0501834	5	TraesCS5A02G321400	5A	1	534242300	534245074		protein_coding	GO:0005524	ATP binding		upstream_44644
2020YN-GLM	S5A_543468169	5A	543468169	4.67162	0.0628494	1	TraesCS5A02G333800	5A	1	543491076	543491767		protein_coding				downstream_23598
2020YN-GLM	S5A_551807818	5A	551807818	4.78516	0.0628773	92	TraesCS5A02G348400	5A	1	552069609	552072551		protein_coding	GO:0004499	N,N-dimethylaniline monooxygenase activity	Flavin-containing monooxygenase [Source:UniProtKB/TrEMBL;Acc:A0A1D5YP16]	downstream_264733
2020YN-GLM	S5A_564599316	5A	564599316	4.56384	0.0493391	1	TraesCS5A02G364300	5A	-1	564595162	564600405		protein_coding	GO:0016020	membrane		WithinGeneBody
2020YN-GLM	S5A_573426355	5A	573426355	4.5986	0.0567255	1	TraesCS5A02G375400	5A	1	573556800	573562985		protein_coding	GO:0005634	nucleus		upstream_122974
2020YN-GLM	S5A_587345875	5A	587345875	4.50031	0.0513019	40	TraesCS5A02G391700	5A	-1	587411454	587423416	Vrn-A1	protein_coding	GO:0003700	DNA-binding transcription factor activity	MIKC-type MADS-box transcription factor WM6 [Source:UniProtKB/TrEMBL;Acc:Q5ETV1]	downstream_77541
2020YN-GLM	S5A_592579402	5A	592579402	4.59517	0.0552677	4	TraesCS5A02G398800	5A	-1	592621872	592623611		protein_coding				downstream_44209
2020YN-GLM	S5A_596403920	5A	596403920	6.81531	0.0785468	1	TraesCS5A02G404400	5A	-1	596447239	596451030		protein_coding	GO:0016021	integral component of membrane		upstream_32881
2020YN-GLM	S5A_616974670	5A	616974670	4.63827	0.0750836	2	TraesCS5A02G433000	5A	-1	616978729	616979112		protein_coding				downstream_4442
2020YN-GLM	S5A_651901883	5A	651901883	5.62525	0.06219	1	TraesCS5A02G478900	5A	1	651982952	651984951		protein_coding	GO:0003779	actin binding		upstream_42201
2020YN-GLM	S5A_689247325	5A	689247325	4.98716	0.0538572	5	TraesCS5A02G530600	5A	1	689251869	689252747		protein_coding	GO:0016021	integral component of membrane		upstream_982
2020YN-GLM	S5A_698618180	5A	698618180	4.63264	0.0673623	79	TraesCS5A02G542900	5A	1	698629158	698637157		protein_coding	GO:0005515	protein binding		downstream_18977
2020YN-GLM	S5B_635558	5B	635558	5.17263	0.0591363	5	TraesCS5B02G000800	5B	-1	655778	658708		protein_coding	GO:0016021	integral component of membrane		downstream_23150
2020YN-GLM	S5B_14988118	5B	14988118	5.42022	0.0843405	1	TraesCS5B02G015500	5B	-1	15004986	15005894		protein_coding				downstream_17776
2020YN-GLM	S5B_134612066	5B	134612066	4.54212	0.0519011	1	TraesCS5B02G101700	5B	-1	134915816	134922627		protein_coding				upstream_68306
2020YN-GLM	S5B_245013130	5B	245013130	4.9431	0.0538755	2	TraesCS5B02G131700	5B	-1	245828090	245830696		protein_coding	GO:0003676	nucleic acid binding		upstream_34624
2020YN-GLM	S5B_281084048	5B	281084048	6.47625	0.0713505	1	TraesCS5B02G152000	5B	1	281103166	281107250		protein_coding	GO:0022857	transmembrane transporter activity		upstream_17826
2020YN-GLM	S5B_288481790	5B	288481790	4.92082	0.0530783	1	TraesCS5B02G156400	5B	-1	288891901	288893003		protein_coding	GO:0005634	nucleus		upstream_40463
2020YN-GLM	S5B_386604421	5B	386604421	5.0381	0.054442	1	TraesCS5B02G213700	5B	-1	386635953	386639814		protein_coding	GO:0005515	protein binding		downstream_35393
2020YN-GLM	S5B_399011151	5B	399011151	8.1945	0.0913061	1	TraesCS5B02G224000	5B	1	399226187	399227704		protein_coding	GO:0003700	DNA-binding transcription factor activity		downstream_216553
2020YN-GLM	S5B_403138344	5B	403138344	5.46218	0.0594398	1	TraesCS5B02G226300	5B	-1	403182453	403190276		protein_coding	GO:0009535	chloroplast thylakoid membrane		downstream_51932
2020YN-GLM	S5B_427591701	5B	427591701	4.64975	0.079018	2	TraesCS5B02G246200	5B	1	427822686	427823915		protein_coding	GO:0009055	electron transfer activity		downstream_232214
2020YN-GLM	S5B_435008921	5B	435008921	4.50724	0.0496114	2	TraesCS5B02G252500	5B	1	435156029	435159077		protein_coding	GO:0005524	ATP binding		upstream_85908
2020YN-GLM	S5B_458398395	5B	458398395	5.01728	0.0552723	1	TraesCS5B02G273000	5B	1	458634163	458634954		protein_coding				upstream_6699
2020YN-GLM	S5B_470394342	5B	470394342	4.71444	0.0506189	7	TraesCS5B02G284800	5B	-1	470402480	470406157		protein_coding	GO:0005634	nucleus	Proteasome subunit beta type [Source:UniProtKB/TrEMBL;Acc:W5F826]	downstream_11815
2020YN-GLM	S5B_479106270	5B	479106270	4.61798	0.052906	1	TraesCS5B02G295200	5B	1	479192025	479203907		protein_coding	GO:0005634	nucleus		upstream_67344
2020YN-GLM	S5B_486560355	5B	486560355	4.54975	0.0494937	8	TraesCS5B02G302100	5B	-1	486693018	486695029		protein_coding	GO:0005622	intracellular anatomical structure		upstream_72502
2020YN-GLM	S5B_494885070	5B	494885070	4.90658	0.0657569	5	TraesCS5B02G313300	5B	-1	495472687	495473580		protein_coding	GO:0003700	DNA-binding transcription factor activity		upstream_177328
2020YN-GLM	S5B_505517453	5B	505517453	4.99568	0.0539608	1	TraesCS5B02G320200	5B	-1	505564856	505566986		protein_coding			Senescence-inducible chloroplast protein, Activation of the chlorophll-degrading pathway during leaf senescenc [Source: Projected from Oryza sativa (Os09g0532000)]	upstream_31742
2020YN-GLM	S5B_530427932	5B	530427932	5.44612	0.0592587	1	TraesCS5B02G349000	5B	1	530609396	530609905		protein_coding	GO:0003677	DNA binding	Histone H4 [Source:UniProtKB/TrEMBL;Acc:A0A077RYQ1]	upstream_93066
2020YN-GLM	S5B_533767050	5B	533767050	6.33442	0.0703362	2	TraesCS5B02G354900	5B	-1	534321371	534331180		protein_coding	GO:0003676	nucleic acid binding		upstream_16720
2020YN-GLM	S5B_551402892	5B	551402892	4.50446	0.0539538	2	TraesCS5B02G373700	5B	-1	551408544	551414188		protein_coding				downstream_11296
2020YN-GLM	S5B_557292501	5B	557292501	5.81816	0.0825673	4	TraesCS5B02G379200	5B	-1	557305664	557311106		protein_coding	GO:0030244	cellulose biosynthetic process		downstream_18605
2020YN-GLM	S5B_564470280	5B	564470280	4.75696	0.0514836	3	TraesCS5B02G385100	5B	1	564478554	564478805		protein_coding				downstream_8525
2020YN-GLM	S5B_655834957	5B	655834957	4.51713	0.0480886	1	TraesCS5B02G484300	5B	-1	655898370	655901355		protein_coding	GO:0005515	protein binding		upstream_31399
2020YN-GLM	S5B_671178511	5B	671178511	4.66555	0.0502026	2	TraesCS5B02G505400	5B	-1	671192545	671196923		protein_coding	GO:0016036	cellular response to phosphate starvation	SPX domain gene 4 [Source:Projected from Arabidopsis thaliana (AT5G15330) TAIR;Acc:AT5G15330]	downstream_18412
2020YN-GLM	S5B_696950478	5B	696950478	5.36957	0.0636651	1	ENSRNA050023886	5B	1	696962882	696963077	MIR159	pre_miRNA			microRNA MIR159	downstream_12599
2020YN-GLM	S5B_703249112	5B	703249112	4.53611	0.0498307	3	TraesCS5B02G552600	5B	-1	703257518	703261285		protein_coding				downstream_12173
2020YN-GLM	S5D_32996498	5D	32996498	4.5817	0.0488557	3	TraesCS5D02G034200	5D	-1	33022143	33026691		protein_coding	GO:0016021	integral component of membrane		downstream_30193
2020YN-GLM	S5D_237128496	5D	237128496	4.6216	0.0495292	1	TraesCS5D02G148700	5D	-1	237574847	237577465		protein_coding	GO:0003700	DNA-binding transcription factor activity		downstream_448969
2020YN-GLM	S5D_287497354	5D	287497354	5.66354	0.0782176	1	TraesCS5D02G185400	5D	-1	287570266	287571904		protein_coding	GO:0016020	membrane		upstream_54811
2020YN-GLM	S5D_312341988	5D	312341988	6.95468	0.076943	1	TraesCS5D02G206000	5D	-1	312359248	312361865		protein_coding	GO:0005515	protein binding		downstream_19877
2020YN-GLM	S5D_362641538	5D	362641538	4.92812	0.0865478	1	TraesCS5D02G256400	5D	-1	362661987	362665323		protein_coding	GO:0046872	metal ion binding	Peroxidase [Source:UniProtKB/TrEMBL;Acc:A0A1D5ZID1]	downstream_23785
2020YN-GLM	S5D_379053939	5D	379053939	6.04431	0.066293	1	TraesCS5D02G276400	5D	-1	379129787	379133913		protein_coding	GO:0003824	catalytic activity		downstream_79974
2020YN-GLM	S5D_417541955	5D	417541955	5.10679	0.055423	1	TraesCS5D02G325500	5D	1	417607859	417608758		protein_coding	GO:0005975	carbohydrate metabolic process		downstream_66803
2020YN-GLM	S5D_423189195	5D	423189195	5.69897	0.0624106	3	TraesCS5D02G332200	5D	-1	423232498	423235204		protein_coding	GO:0008234	cysteine-type peptidase activity		upstream_6046
2020YN-GLM	S5D_438356830	5D	438356830	7.47366	0.0927108	7	TraesCS5D02G357600	5D	1	438359980	438360777		protein_coding	GO:0016021	integral component of membrane	Chlorophyll a-b binding protein, chloroplastic [Source:UniProtKB/TrEMBL;Acc:A0A1D5ZLT0]	downstream_3947
2020YN-GLM	S5D_537090293	5D	537090293	5.45842	0.0679292	1	TraesCS5D02G513000	5D	-1	537161285	537162607		protein_coding	GO:0016021	integral component of membrane		upstream_397
2020YN-GLM	S5D_540534976	5D	540534976	5.85699	0.06404	2	TraesCS5D02G520000	5D	-1	540804383	540806775		protein_coding	GO:0004222	metalloendopeptidase activity		upstream_185179
2020YN-GLM	S5D_549413001	5D	549413001	4.73283	0.0524795	2	TraesCS5D02G535600	5D	-1	549428485	549430245		protein_coding	GO:0020037	heme binding		downstream_17244
2020YN-GLM	S5D_556562403	5D	556562403	6.83863	0.0756026	1	TraesCS5D02G549700	5D	-1	556578163	556578566		protein_coding	GO:0003735	structural constituent of ribosome		upstream_5659
2020YN-GLM	S6A_5207284	6A	5207284	5.27572	0.0609586	1	TraesCS6A02G011100	6A	1	5206572	5207300		protein_coding	GO:0000123	histone acetyltransferase complex		WithinGeneBody
2020YN-GLM	S6A_88295400	6A	88295400	7.33442	0.083655	1	TraesCS6A02G117800	6A	1	88598134	88606360		protein_coding	GO:0005515	protein binding		upstream_197396
2020YN-GLM	S6A_202391818	6A	202391818	4.66154	0.0803436	1	TraesCS6A02G179900	6A	1	202978298	202980201		protein_coding	GO:0016021	integral component of membrane		upstream_35161
2020YN-GLM	S6A_212025005	6A	212025005	4.73755	0.0575937	2	TraesCS6A02G183000	6A	1	212111938	212116495		protein_coding	GO:0016829	lyase activity		downstream_91490
2020YN-GLM	S6A_374571041	6A	374571041	4.53611	0.0577769	1396	TraesCS6A02G208500	6A	1	374886770	374892699		protein_coding	GO:0005524	ATP binding		upstream_147399
2020YN-GLM	S6A_401137509	6A	401137509	5.89279	0.0645092	1	TraesCS6A02G217700	6A	-1	401219377	401220255		protein_coding	GO:0005634	nucleus		downstream_82746
2020YN-GLM	S6A_404245169	6A	404245169	5.10018	0.056938	2	TraesCS6A02G218300	6A	1	404349072	404355526		protein_coding	GO:0009082	branched-chain amino acid biosynthetic process		downstream_110357
2020YN-GLM	S6A_415975090	6A	415975090	6.04769	0.0663308	1	TraesCS6A02G222400	6A	-1	416252711	416252926		protein_coding				upstream_67417
2020YN-GLM	S6A_421075497	6A	421075497	5.89279	0.0645092	1	TraesCS6A02G224100	6A	1	421102611	421103784		protein_coding	GO:0003677	DNA binding		downstream_28287
2020YN-GLM	S6A_425954699	6A	425954699	4.75945	0.051613	1	TraesCS6A02G226300	6A	-1	426176932	426177219		protein_coding	GO:0009733	response to auxin		upstream_92560
2020YN-GLM	S6A_582739916	6A	582739916	4.66154	0.0738721	1	TraesCS6A02G351000	6A	1	582810290	582813835		protein_coding	GO:0005618	cell wall	Pectinesterase [Source:UniProtKB/TrEMBL;Acc:A0A1D6ACG3]	downstream_73919
2020YN-GLM	S6A_596393994	6A	596393994	5.74958	0.0636313	1	TraesCS6A02G372600	6A	1	596421201	596422053		protein_coding	GO:0016021	integral component of membrane		downstream_28059
2020YN-GLM	S6A_599676152	6A	599676152	5.86012	0.065989	1	TraesCS6A02G378600	6A	1	599715023	599717585		protein_coding	GO:0005634	nucleus		downstream_41433
2020YN-GLM	S6B_6284092	6B	6284092	4.9914	0.054562	5	TraesCS6B02G010600	6B	1	6337591	6344270		protein_coding	GO:0016021	integral component of membrane		upstream_12279
2020YN-GLM	S6B_12643169	6B	12643169	5.52724	0.0758771	12	TraesCS6B02G020600	6B	1	12645711	12647206		protein_coding	GO:0005524	ATP binding		upstream_46
2020YN-GLM	S6B_21605851	6B	21605851	4.52724	0.0521434	1	TraesCS6B02G037200	6B	-1	21785427	21789217		protein_coding	GO:0005515	protein binding	Protein KINESIN LIGHT CHAIN-RELATED 1 [Source:Projected from Arabidopsis thaliana (AT4G10840) UniProtKB/Swiss-Prot;Acc:O81629]	upstream_144665
2020YN-GLM	S6B_30989289	6B	30989289	5.21254	0.0566694	3	TraesCS6B02G051900	6B	-1	31014701	31016501		protein_coding	GO:0020037	heme binding		upstream_21073
2020YN-GLM	S6B_76382912	6B	76382912	5.82391	0.0637068	1	TraesCS6B02G098900	6B	-1	76420036	76421658		protein_coding	GO:0020037	heme binding		downstream_38746
2020YN-GLM	S6B_82475661	6B	82475661	5.04431	0.0802995	2	TraesCS6B02G103900	6B	1	82526705	82528052		protein_coding	GO:0005975	carbohydrate metabolic process		downstream_52391
2020YN-GLM	S6B_88148204	6B	88148204	4.69897	0.0638807	2	TraesCS6B02G107600	6B	-1	88217704	88221035		protein_coding	GO:0008168	methyltransferase activity		downstream_72831
2020YN-GLM	S6B_101397205	6B	101397205	5.08355	0.0554015	3	TraesCS6B02G116100	6B	-1	101554290	101554682		protein_coding				upstream_71602
2020YN-GLM	S6B_104894187	6B	104894187	5.10902	0.0655017	2	TraesCS6B02G116900	6B	1	106467328	106470092		protein_coding				upstream_928681
2020YN-GLM	S6B_113686740	6B	113686740	5.86328	0.0908444	3	TraesCS6B02G119000	6B	1	113770030	113772633		protein_coding	GO:0005515	protein binding		upstream_28835
2020YN-GLM	S6B_121015042	6B	121015042	4.56225	0.0552236	41	TraesCS6B02G125900	6B	-1	121431372	121433796		protein_coding	GO:0003700	DNA-binding transcription factor activity		upstream_210613
2020YN-GLM	S6B_137639878	6B	137639878	4.97469	0.0608442	2	TraesCS6B02G140200	6B	-1	138643641	138645626		protein_coding	GO:0008234	cysteine-type peptidase activity		upstream_180178
2020YN-GLM	S6B_146717092	6B	146717092	5.95078	0.0773307	25	TraesCS6B02G146300	6B	-1	146837429	146841462		protein_coding	GO:0005524	ATP binding	Mitogen-activated protein kinase [Source:UniProtKB/TrEMBL;Acc:A0A341XAY2]	upstream_16911
2020YN-GLM	S6B_170781580	6B	170781580	4.54061	0.0647921	49	TraesCS6B02G163500	6B	1	171029200	171031844		protein_coding	GO:0005515	protein binding		downstream_250264
2020YN-GLM	S6B_181050423	6B	181050423	4.59346	0.0523975	2	TraesCS6B02G169400	6B	-1	181110300	181110563		protein_coding				downstream_60140
2020YN-GLM	S6B_194070004	6B	194070004	4.51004	0.0488829	23	TraesCS6B02G176900	6B	-1	194423978	194426279		protein_coding				upstream_176231
2020YN-GLM	S6B_201575837	6B	201575837	6.23958	0.0693873	1	TraesCS6B02G180900	6B	1	202117162	202127730		protein_coding	GO:0042803	protein homodimerization activity		upstream_122020
2020YN-GLM	S6B_207372196	6B	207372196	6.45967	0.0713558	1	TraesCS6B02G184600	6B	1	207452096	207454825		protein_coding	GO:0006807	nitrogen compound metabolic process		downstream_82629
2020YN-GLM	S6B_218707435	6B	218707435	4.77469	0.051333	1	TraesCS6B02G189100	6B	1	219012471	219014133		protein_coding	GO:0005515	protein binding		upstream_32624
2020YN-GLM	S6B_222584486	6B	222584486	4.88273	0.0535833	1	TraesCS6B02G190100	6B	1	222587536	222589071		protein_coding	GO:0005669	transcription factor TFIID complex		downstream_4585
2020YN-GLM	S6B_225660079	6B	225660079	4.91721	0.0530172	1	TraesCS6B02G191400	6B	1	225860004	225866408		protein_coding	GO:0016021	integral component of membrane		upstream_107265
2020YN-GLM	S6B_231073296	6B	231073296	4.83565	0.0668524	1	TraesCS6B02G195400	6B	-1	231348104	231353432		protein_coding	GO:0005515	protein binding	SWI/SNF complex subunit SWI3B [Source:Projected from Arabidopsis thaliana (AT2G33610) UniProtKB/Swiss-Prot;Acc:Q84JG2]	downstream_280136
2020YN-GLM	S6B_251286456	6B	251286456	6.74473	0.0791006	1	TraesCS6B02G203900	6B	-1	251381799	251384515		protein_coding				downstream_98059
2020YN-GLM	S6B_278370760	6B	278370760	4.87615	0.0588789	1	TraesCS6B02G210700	6B	1	278539154	278542581		protein_coding	GO:0005515	protein binding		downstream_171821
2020YN-GLM	S6B_286464869	6B	286464869	4.50307	0.0794308	3	TraesCS6B02G213000	6B	-1	286711940	286713535		protein_coding				downstream_248666
2020YN-GLM	S6B_296455862	6B	296455862	5.98716	0.0758103	1	TraesCS6B02G216100	6B	-1	297299842	297305607		protein_coding	GO:0003676	nucleic acid binding		upstream_45695
2020YN-GLM	S6B_306332022	6B	306332022	5.21042	0.0567052	2	TraesCS6B02G218700	6B	1	306797785	306800276		protein_coding	GO:0016021	integral component of membrane	Protein ORANGE-LIKE, chloroplastic [Source:Projected from Arabidopsis thaliana (AT5G06130) UniProtKB/Swiss-Prot;Acc:Q8VYD8]	downstream_468254
2020YN-GLM	S6B_313988010	6B	313988010	5.89279	0.0645092	1	ENSRNA050023642	6B	-1	314101474	314101553	LSU_rRNA_eukarya	rRNA			Eukaryotic large subunit ribosomal RNA	downstream_113543
2020YN-GLM	S6B_332813026	6B	332813026	5.73518	0.0626688	1	TraesCS6B02G223200	6B	1	333502809	333533827		protein_coding	GO:0016021	integral component of membrane		downstream_720801
2020YN-GLM	S6B_349981937	6B	349981937	5.50724	0.0648505	1	TraesCS6B02G227000	6B	1	350017371	350022598		protein_coding	GO:0016021	integral component of membrane		downstream_40661
2020YN-GLM	S6B_360728921	6B	360728921	4.90658	0.0672878	1	TraesCS6B02G228400	6B	-1	361268761	361271642		protein_coding				upstream_306332
2020YN-GLM	S6B_363893997	6B	363893997	8.82102	0.0992196	1	TraesCS6B02G228900	6B	1	364901722	364902570		protein_coding	GO:0016020	membrane		upstream_689903
2020YN-GLM	S6B_379550545	6B	379550545	5.41567	0.0896185	1	TraesCS6B02G231300	6B	-1	379812753	379817769		protein_coding	GO:0003743	translation initiation factor activity		downstream_267224
2020YN-GLM	S6B_387571495	6B	387571495	5.27572	0.0572438	1	TraesCS6B02G232000	6B	-1	387922504	387923905		protein_coding	GO:0008270	zinc ion binding		downstream_352410
2020YN-GLM	S6B_391087727	6B	391087727	4.68613	0.050296	1	TraesCS6B02G233800	6B	1	391071459	391096188		protein_coding	GO:0005515	protein binding		WithinGeneBody
2020YN-GLM	S6B_393822102	6B	393822102	5.73049	0.0692213	1	TraesCS6B02G234400	6B	1	394416014	394416248		protein_coding				upstream_135044
2020YN-GLM	S6B_403230761	6B	403230761	4.83863	0.0807781	1	TraesCS6B02G235800	6B	-1	404375060	404385001		protein_coding	GO:0048366	leaf development	Armadillo repeat-containing protein LFR [Source:Projected from Arabidopsis thaliana (AT3G22990) UniProtKB/Swiss-Prot;Acc:Q9LS90]	upstream_39914
2020YN-GLM	S6B_407408050	6B	407408050	4.91364	0.0619027	1	TraesCS6B02G236500	6B	1	408211983	408225004		protein_coding	GO:0005524	ATP binding		downstream_816954
2020YN-GLM	S6B_444611046	6B	444611046	4.65758	0.0501604	11	TraesCS6B02G247900	6B	1	444682543	444687809		protein_coding	GO:0009082	branched-chain amino acid biosynthetic process		upstream_68250
2020YN-GLM	S6B_457524014	6B	457524014	5.22548	0.0566545	3	TraesCS6B02G254500	6B	-1	457663106	457673044		protein_coding	GO:0005525	GTP binding	Protein ROOT HAIR DEFECTIVE 3 homolog [Source:UniProtKB/TrEMBL;Acc:A0A341XET9]	upstream_98583
2020YN-GLM	S6B_461505240	6B	461505240	7.01954	0.0779241	1	TraesCS6B02G257100	6B	-1	461847169	461848374		protein_coding				upstream_110409
2020YN-GLM	S6B_466527956	6B	466527956	4.53165	0.0484645	25	TraesCS6B02G258800	6B	1	466695618	466698313		protein_coding	GO:0006351	transcription, DNA-templated	Auxin response factor [Source:UniProtKB/TrEMBL;Acc:A0A1D6AKX2]	downstream_170357
2020YN-GLM	S6B_482700392	6B	482700392	5.19111	0.0562536	3	TraesCS6B02G268400	6B	-1	482769303	482772047		protein_coding	GO:0005515	protein binding		downstream_71655
2020YN-GLM	S6B_492262280	6B	492262280	5.54975	0.0646241	1	TraesCS6B02G272900	6B	1	492491033	492493891		protein_coding	GO:0003723	RNA binding		upstream_42642
2020YN-GLM	S6B_496197081	6B	496197081	6.58503	0.0794773	1	TraesCS6B02G274700	6B	1	496413442	496414266		protein_coding				downstream_217185
2020YN-GLM	S6B_509230393	6B	509230393	5.64589	0.0620562	1	TraesCS6B02G282600	6B	1	509257554	509260239		protein_coding	GO:0000079	regulation of cyclin-dependent protein serine/threonine kinase activity	Cyclin [Source:UniProtKB/TrEMBL;Acc:A0A1D6AME3]	downstream_29846
2020YN-GLM	S6B_518103973	6B	518103973	4.63264	0.049646	1	TraesCS6B02G287600	6B	1	518386580	518391815		protein_coding	GO:0016021	integral component of membrane		upstream_63548
2020YN-GLM	S6B_520786469	6B	520786469	4.95468	0.0568231	1	TraesCS6B02G289500	6B	-1	520846904	520848691		protein_coding				upstream_8050
2020YN-GLM	S6B_527629091	6B	527629091	4.72584	0.050762	2	TraesCS6B02G293700	6B	1	527928644	527933931		protein_coding	GO:0003677	DNA binding		upstream_56541
2020YN-GLM	S6B_643704970	6B	643704970	4.74715	0.0746194	25	TraesCS6B02G370100	6B	1	643822574	643825162		protein_coding	GO:0004252	serine-type endopeptidase activity		upstream_62963
2020YN-GLM	S6B_651200030	6B	651200030	5.21896	0.0582213	3	TraesCS6B02G376400	6B	1	651407344	651415083		protein_coding	GO:0016021	integral component of membrane		upstream_178874
2020YN-GLM	S6B_659977439	6B	659977439	4.51856	0.0538178	34	TraesCS6B02G385200	6B	1	660218201	660221085		protein_coding	GO:0005515	protein binding		upstream_40587
2020YN-GLM	S6B_695943210	6B	695943210	4.59517	0.0496836	1	TraesCS6B02G427300	6B	-1	696015166	696015897		protein_coding	GO:0016021	integral component of membrane		upstream_4457
2020YN-GLM	S6D_6740947	6D	6740947	5.23732	0.0597447	1	TraesCS6D02G016500	6D	-1	6963495	6970978		protein_coding	GO:0034508	centromere complex assembly		upstream_166203
2020YN-GLM	S6D_166203266	6D	166203266	5.13136	0.0562163	1	TraesCS6D02G174700	6D	1	166759273	166799702		protein_coding	GO:0005524	ATP binding		downstream_596436
2020YN-GLM	S6D_253027930	6D	253027930	5.11182	0.058909	1	TraesCS6D02G187500	6D	-1	253748352	253753414		protein_coding	GO:0003743	translation initiation factor activity		upstream_451034
2020YN-GLM	S6D_440299623	6D	440299623	6.99568	0.0786755	1	TraesCS6D02G341200	6D	1	440363517	440367371		protein_coding	GO:0046983	protein dimerization activity		downstream_67748
2020YN-GLM	S6D_467516325	6D	467516325	4.68613	0.0742044	1	TraesCS6D02G393800	6D	-1	467545182	467547534		protein_coding	GO:0051087	chaperone binding		downstream_31209
2020YN-GLM	S7A_8234925	7A	8234925	5.28819	0.0880377	3	TraesCS7A02G020100	7A	-1	8251456	8256984		protein_coding	GO:0005515	protein binding		downstream_22059
2020YN-GLM	S7A_24588256	7A	24588256	4.63264	0.049714	1	TraesCS7A02G051000	7A	1	24586444	24591932		protein_coding	GO:0010198	synergid death		WithinGeneBody
2020YN-GLM	S7A_91007251	7A	91007251	4.6216	0.0604575	8	TraesCS7A02G138800	7A	-1	91016222	91017261		protein_coding	GO:0009058	biosynthetic process		downstream_10010
2020YN-GLM	S7A_116344995	7A	116344995	7.22695	0.0817089	1	TraesCS7A02G160400	7A	1	116509322	116509771		protein_coding				downstream_164776
2020YN-GLM	S7A_125749174	7A	125749174	4.5376	0.048524	2	TraesCS7A02G169200	7A	-1	125992856	125994961		protein_coding	GO:0016758	hexosyltransferase activity	Glycosyltransferase [Source:UniProtKB/TrEMBL;Acc:A0A1D6C0K8]	upstream_33238
2020YN-GLM	S7A_139241420	7A	139241420	5.04915	0.056164	5	TraesCS7A02G185300	7A	1	139468083	139469087		protein_coding	GO:0006355	regulation of transcription, DNA-templated		upstream_87543
2020YN-GLM	S7A_166753968	7A	166753968	4.63639	0.049704	1	TraesCS7A02G204600	7A	-1	166757208	166762434		protein_coding	GO:0005786	signal recognition particle, endoplasmic reticulum targeting	Signal recognition particle 9 kDa protein [Source:UniProtKB/TrEMBL;Acc:W5HV90]	upstream_1644
2020YN-GLM	S7A_208391310	7A	208391310	4.60206	0.0494279	1	TraesCS7A02G235900	7A	-1	208524148	208529234		protein_coding	GO:0006351	transcription, DNA-templated		downstream_137924
2020YN-GLM	S7A_212894880	7A	212894880	4.59176	0.0715141	2	TraesCS7A02G239200	7A	-1	213094442	213114728		protein_coding	GO:0005737	cytoplasm	Alanine--tRNA ligase [Source:UniProtKB/TrEMBL;Acc:A0A1D6SCG0]	downstream_219848
2020YN-GLM	S7A_221319608	7A	221319608	5.06956	0.0561233	1	TraesCS7A02G244100	7A	-1	221680104	221685914		protein_coding	GO:0016021	integral component of membrane	Glycosyltransferase (Fragment) [Source:Projected from Arabidopsis thaliana (AT5G55500) UniProtKB/TrEMBL;Acc:W8PUA9]	downstream_366306
2020YN-GLM	S7A_235752522	7A	235752522	5.12784	0.0673223	107	TraesCS7A02G251900	7A	1	236349704	236352021		protein_coding	GO:0003677	DNA binding		upstream_270234
2020YN-GLM	S7A_241710907	7A	241710907	4.97881	0.0537401	1	TraesCS7A02G254900	7A	-1	241798510	241801233		protein_coding				upstream_49664
2020YN-GLM	S7A_245167795	7A	245167795	5.89279	0.0726452	1	TraesCS7A02G256500	7A	1	245469855	245472027		protein_coding				downstream_304232
2020YN-GLM	S7A_249390964	7A	249390964	4.96257	0.0535378	8	TraesCS7A02G258300	7A	1	249581212	249581847		protein_coding	GO:0016021	integral component of membrane		upstream_107131
2020YN-GLM	S7A_282562667	7A	282562667	4.53165	0.0794501	122	TraesCS7A02G271100	7A	-1	284111494	284112754		protein_coding	GO:0016787	hydrolase activity		upstream_192734
2020YN-GLM	S7A_370562105	7A	370562105	4.56543	0.0621264	1561	TraesCS7A02G293100	7A	-1	371767632	371774652		protein_coding	GO:0005634	nucleus		upstream_6994
2020YN-GLM	S7A_455998900	7A	455998900	4.51856	0.0484396	1	TraesCS7A02G317200	7A	-1	456202416	456204700		protein_coding				downstream_205800
2020YN-GLM	S7A_464265681	7A	464265681	7.95861	0.0891782	1	TraesCS7A02G321500	7A	1	464264555	464269412		protein_coding	GO:0006397	mRNA processing		WithinGeneBody
2020YN-GLM	S7A_471835406	7A	471835406	5.70333	0.0622938	1	TraesCS7A02G324600	7A	1	472121957	472125621		protein_coding	GO:0005515	protein binding		upstream_17009
2020YN-GLM	S7A_474393932	7A	474393932	4.90658	0.052882	1	TraesCS7A02G326500	7A	1	474518625	474520619		protein_coding	GO:0016192	vesicle-mediated transport		upstream_94870
2020YN-GLM	S7A_492181545	7A	492181545	4.84466	0.0793803	1	TraesCS7A02G336400	7A	1	492237772	492259755		protein_coding	GO:0004553	hydrolase activity, hydrolyzing O-glycosyl compounds	1,4-alpha-glucan-branching enzyme 3, chloroplastic/amyloplastic [Source:Projected from Arabidopsis thaliana (AT3G20440) UniProtKB/Swiss-Prot;Acc:D2WL32]	downstream_78210
2020YN-GLM	S7A_501398526	7A	501398526	6.49485	0.110866	1	TraesCS7A02G341500	7A	-1	501556014	501558913		protein_coding	GO:0016021	integral component of membrane		downstream_160387
2020YN-GLM	S7A_507175358	7A	507175358	4.73993	0.0509131	3	TraesCS7A02G345200	7A	1	507171381	507179076		protein_coding	GO:0003677	DNA binding		WithinGeneBody
2020YN-GLM	S7A_512664737	7A	512664737	4.64975	0.0501412	4	TraesCS7A02G350000	7A	-1	512751739	512757599		protein_coding	GO:0008270	zinc ion binding		upstream_80404
2020YN-GLM	S7A_517262058	7A	517262058	4.92445	0.0532814	3	TraesCS7A02G353400	7A	-1	517413440	517414858		protein_coding	GO:0046872	metal ion binding	Peroxidase [Source:UniProtKB/TrEMBL;Acc:A0A1D6BQM6]	downstream_152800
2020YN-GLM	S7A_524658047	7A	524658047	4.83565	0.052636	1	TraesCS7A02G357400	7A	-1	524699338	524703421		protein_coding	GO:0016021	integral component of membrane		upstream_14300
2020YN-GLM	S7A_530855937	7A	530855937	5.83863	0.0640654	1	TraesCS7A02G358500	7A	-1	531184178	531197073		protein_coding	GO:0006355	regulation of transcription, DNA-templated		downstream_341136
2020YN-GLM	S7A_537703822	7A	537703822	7.78781	0.0866045	1	ENSRNA050017162	7A	-1	537840097	537840180	Intron_gpII	sense_intronic			Group II catalytic intron	upstream_39478
2020YN-GLM	S7A_573174868	7A	573174868	5.94692	0.0811654	1	TraesCS7A02G395000	7A	1	573422844	573437108		protein_coding	GO:0005524	ATP binding		upstream_46253
2020YN-GLM	S7A_578245607	7A	578245607	4.55596	0.0487501	1	TraesCS7A02G398800	7A	1	578574512	578575480		protein_coding	GO:0003677	DNA binding		upstream_112399
2020YN-GLM	S7A_617491197	7A	617491197	4.52871	0.048423	10	TraesCS7A02G424300	7A	-1	617577295	617580367		protein_coding				upstream_55321
2020YN-GLM	S7A_626149675	7A	626149675	4.6073	0.0513249	24	TraesCS7A02G432400	7A	1	626598026	626608855		protein_coding				upstream_236559
2020YN-GLM	S7A_632808300	7A	632808300	6.78781	0.0759909	1	TraesCS7A02G438700	7A	-1	632907745	632911579		protein_coding				downstream_103279
2020YN-GLM	S7A_635408582	7A	635408582	5.06048	0.0547084	1	TraesCS7A02G441400	7A	-1	635493328	635497374		protein_coding	GO:0016021	integral component of membrane	Glycosyltransferases [Source:UniProtKB/TrEMBL;Acc:A0A1D6BPZ9]	upstream_24261
2020YN-GLM	S7A_638137690	7A	638137690	4.67366	0.0733113	1	TraesCS7A02G443800	7A	-1	638239685	638243822		protein_coding	GO:0003676	nucleic acid binding		upstream_4484
2020YN-GLM	S7A_665269744	7A	665269744	8.80688	0.108341	1	TraesCS7A02G469100	7A	-1	665377379	665379793		protein_coding	GO:0003676	nucleic acid binding	Putative ribosomal protein S18 [Source:UniProtKB/TrEMBL;Acc:Q8L806]	downstream_110049
2020YN-GLM	S7A_679799240	7A	679799240	4.97062	0.0768949	3	TraesCS7A02G489700	7A	1	679793765	679815215		protein_coding	GO:0043039	tRNA aminoacylation		WithinGeneBody
2020YN-GLM	S7A_690019392	7A	690019392	5.54668	0.066546	1	TraesCS7A02G499900	7A	1	690052934	690056735		protein_coding	GO:0005515	protein binding		downstream_37343
2020YN-GLM	S7A_694984482	7A	694984482	6.52143	0.0753576	1	TraesCS7A02G508100	7A	-1	695876967	695880137		protein_coding	GO:0016021	integral component of membrane		upstream_425288
2020YN-GLM	S7A_720852248	7A	720852248	6.7986	0.0767733	1	TraesCS7A02G544000	7A	-1	720861944	720863185		protein_coding	GO:0005524	ATP binding		upstream_5707
2020YN-GLM	S7A_723563396	7A	723563396	4.77728	0.0548323	1	TraesCS7A02G549600	7A	1	723637822	723638219		protein_coding	GO:0005786	signal recognition particle, endoplasmic reticulum targeting		downstream_74823
2020YN-GLM	S7B_3104639	7B	3104639	5.02733	0.0624409	1	TraesCS7B02G005700	7B	-1	3142300	3151017		protein_coding	GO:0008641	ubiquitin-like modifier activating enzyme activity		upstream_9802
2020YN-GLM	S7B_24611852	7B	24611852	5.19246	0.0562686	1	ENSRNA050014025	7B	1	24715201	24715285	snoU36a	snoRNA			SnoRNA U36a	downstream_103433
2020YN-GLM	S7B_35005152	7B	35005152	4.56703	0.0614497	12	TraesCS7B02G036100	7B	1	35081317	35085883		protein_coding	GO:0005524	ATP binding		downstream_80731
2020YN-GLM	S7B_40291819	7B	40291819	4.51713	0.0724338	4	TraesCS7B02G040300	7B	-1	40297833	40301090		protein_coding				upstream_4059
2020YN-GLM	S7B_62211736	7B	62211736	4.54363	0.0600457	34	TraesCS7B02G059500	7B	1	62391542	62393335		protein_coding	GO:0016758	hexosyltransferase activity	Glycosyltransferase [Source:UniProtKB/TrEMBL;Acc:A0A1D6CGM5]	upstream_149586
2020YN-GLM	S7B_80148298	7B	80148298	4.74715	0.0509943	1	TraesCS7B02G072600	7B	-1	80513494	80514520		protein_coding	GO:0004112	cyclic-nucleotide phosphodiesterase activity		upstream_197739
2020YN-GLM	S7B_84076724	7B	84076724	4.60906	0.0515131	2	TraesCS7B02G074200	7B	1	84110932	84112622		protein_coding				downstream_35898
2020YN-GLM	S7B_94889702	7B	94889702	5.72584	0.0730253	1	TraesCS7B02G084200	7B	-1	95040711	95040974		protein_coding				upstream_78694
2020YN-GLM	S7B_111384421	7B	111384421	4.59517	0.0661076	20	TraesCS7B02G096900	7B	1	111501044	111507141		protein_coding				upstream_15156
2020YN-GLM	S7B_115988101	7B	115988101	4.51286	0.0482426	15	TraesCS7B02G101800	7B	-1	116046396	116049311		protein_coding	GO:0016021	integral component of membrane		upstream_25578
2020YN-GLM	S7B_132245633	7B	132245633	4.52871	0.0487975	8	TraesCS7B02G114400	7B	1	133242498	133243809		protein_coding	GO:0003723	RNA binding		upstream_73932
2020YN-GLM	S7B_151795666	7B	151795666	5.19246	0.0647646	1	TraesCS7B02G127400	7B	-1	152048035	152054566		protein_coding				upstream_141370
2020YN-GLM	S7B_158216186	7B	158216186	5.28483	0.0620356	2	TraesCS7B02G131400	7B	-1	158367322	158393174		protein_coding			Terpene cyclase/mutase family member [Source:UniProtKB/TrEMBL;Acc:A0A1D6CFZ7]	upstream_29206
2020YN-GLM	S7B_162842211	7B	162842211	4.61439	0.0506028	2	TraesCS7B02G133900	7B	-1	162922749	162925353		protein_coding	GO:0016757	glycosyltransferase activity		upstream_61098
2020YN-GLM	S7B_166287176	7B	166287176	5.01189	0.0541333	2	TraesCS7B02G135600	7B	1	166769711	166775066		protein_coding				downstream_487890
2020YN-GLM	S7B_183051455	7B	183051455	4.97469	0.0540268	1	TraesCS7B02G143000	7B	1	183301961	183304443		protein_coding	GO:0003677	DNA binding		upstream_105812
2020YN-GLM	S7B_201419082	7B	201419082	4.98297	0.0540043	2	TraesCS7B02G151600	7B	-1	201453619	201454593		protein_coding	GO:0005515	protein binding		downstream_35511
2020YN-GLM	S7B_222228474	7B	222228474	5.80967	0.064196	1	TraesCS7B02G161900	7B	-1	222300313	222304702		protein_coding	GO:0016787	hydrolase activity	Ubiquitin thioesterase [Source:UniProtKB/TrEMBL;Acc:A0A341YML1]	downstream_76228
2020YN-GLM	S7B_237686520	7B	237686520	5.54821	0.0614252	1	TraesCS7B02G168900	7B	-1	237746773	237746937		protein_coding	GO:0009507	chloroplast		downstream_60417
2020YN-GLM	S7B_256159834	7B	256159834	4.77728	0.059559	1	TraesCS7B02G178100	7B	1	256170602	256173506		protein_coding				downstream_13672
2020YN-GLM	S7B_264158604	7B	264158604	5.11976	0.0554086	1	TraesCS7B02G179600	7B	1	265430053	265433243		protein_coding				upstream_92316
2020YN-GLM	S7B_286149659	7B	286149659	5.04721	0.0545496	1	TraesCS7B02G182800	7B	1	286829428	286841561		protein_coding	GO:0003676	nucleic acid binding	Polyadenylate-binding protein [Source:UniProtKB/TrEMBL;Acc:A0A341YC79]	downstream_691902
2020YN-GLM	S7B_302280852	7B	302280852	5.04721	0.0545496	1	TraesCS7B02G185400	7B	1	302414234	302423835		protein_coding	GO:0003700	DNA-binding transcription factor activity		downstream_142983
2020YN-GLM	S7B_328476944	7B	328476944	5.11464	0.0665844	1	ENSRNA050020080	7B	-1	328498280	328498381	U6	snRNA			U6 spliceosomal RNA	downstream_21437
2020YN-GLM	S7B_333525577	7B	333525577	6.40012	0.0706641	1	TraesCS7B02G194100	7B	1	333751210	333753222		protein_coding	GO:0004842	ubiquitin-protein transferase activity	RING-type E3 ubiquitin transferase [Source:UniProtKB/TrEMBL;Acc:A0A1D6CED9]	upstream_103275
2020YN-GLM	S7B_379557608	7B	379557608	4.64782	0.0508079	4	TraesCS7B02G207100	7B	1	379730863	379732656		protein_coding	GO:0004842	ubiquitin-protein transferase activity	RING-type E3 ubiquitin transferase [Source:UniProtKB/TrEMBL;Acc:A0A1D6C1V9]	upstream_126021
2020YN-GLM	S7B_391116198	7B	391116198	7.31426	0.0871557	1	TraesCS7B02G213400	7B	-1	391954272	391959002		protein_coding				downstream_842804
2020YN-GLM	S7B_396183663	7B	396183663	7.17522	0.0795058	1	TraesCS7B02G215900	7B	-1	397164987	397167929		protein_coding				upstream_138673
2020YN-GLM	S7B_403638442	7B	403638442	9.54212	0.106705	1	TraesCS7B02G218400	7B	-1	403727694	403729037		protein_coding				upstream_71853
2020YN-GLM	S7B_436982724	7B	436982724	8.77211	0.107237	1	TraesCS7B02G233500	7B	1	437363298	437366638		protein_coding	GO:0004553	hydrolase activity, hydrolyzing O-glycosyl compounds		upstream_143653
2020YN-GLM	S7B_445496858	7B	445496858	5.09098	0.0550705	2	ENSRNA050010117	7B	1	445655264	445655335	tRNA-Lys	tRNA			tRNA-Lys for anticodon UUU	upstream_73342
2020YN-GLM	S7B_452279799	7B	452279799	4.65561	0.0547997	7	TraesCS7B02G244000	7B	1	452468173	452468507		protein_coding	GO:0006952	defense response		upstream_59646
2020YN-GLM	S7B_466048068	7B	466048068	6.27327	0.0721662	1	TraesCS7B02G252900	7B	1	466046777	466048711		protein_coding	GO:0003676	nucleic acid binding		WithinGeneBody
2020YN-GLM	S7B_482035543	7B	482035543	4.64975	0.0612621	2	TraesCS7B02G261400	7B	-1	482075591	482077345		protein_coding	GO:0005524	ATP binding		downstream_41802
2020YN-GLM	S7B_484739873	7B	484739873	7.61261	0.0845917	1	TraesCS7B02G264300	7B	1	484850930	484852771		protein_coding	GO:0016021	integral component of membrane		downstream_112898
2020YN-GLM	S7B_492525760	7B	492525760	5.0804	0.0677399	4	TraesCS7B02G269000	7B	1	492734350	492746959		protein_coding	GO:0006355	regulation of transcription, DNA-templated		upstream_29294
2020YN-GLM	S7B_497205814	7B	497205814	4.68403	0.0502658	1	TraesCS7B02G271000	7B	-1	497530256	497530714		protein_coding				upstream_178285
2020YN-GLM	S7B_520401899	7B	520401899	4.54975	0.0588779	21	TraesCS7B02G285700	7B	1	520416350	520418743		protein_coding	GO:0004553	hydrolase activity, hydrolyzing O-glycosyl compounds		downstream_16844
2020YN-GLM	S7B_526272365	7B	526272365	6.74958	0.0863978	1	TraesCS7B02G290000	7B	-1	526385849	526386115		protein_coding				upstream_33639
2020YN-GLM	S7B_534799001	7B	534799001	6.21183	0.0726702	1	TraesCS7B02G297400	7B	-1	534821055	534822683		protein_coding	GO:0005515	protein binding		downstream_23682
2020YN-GLM	S7B_541279411	7B	541279411	4.54212	0.0485847	7	TraesCS7B02G303500	7B	1	543186903	543189399		protein_coding	GO:0005515	protein binding		upstream_107938
2020YN-GLM	S7B_571208199	7B	571208199	4.63078	0.050957	2	TraesCS7B02G320600	7B	1	571256483	571257763		protein_coding	GO:0043531	ADP binding		downstream_49564
2020YN-GLM	S7B_641511501	7B	641511501	4.57025	0.0490868	4	TraesCS7B02G376700	7B	1	641603519	641604923		protein_coding	GO:0016021	integral component of membrane		downstream_93422
2020YN-GLM	S7B_654946456	7B	654946456	5.32514	0.0592514	8	TraesCS7B02G388700	7B	-1	654948869	654954107		protein_coding	GO:0051087	chaperone binding		downstream_7651
2020YN-GLM	S7B_662031023	7B	662031023	4.8962	0.0587839	1	TraesCS7B02G394700	7B	-1	662311057	662311473		protein_coding	GO:0005634	nucleus	Histone H2B [Source:UniProtKB/TrEMBL;Acc:W5HA06]	upstream_21070
2020YN-GLM	S7B_701345193	7B	701345193	6.06399	0.0663512	1	TraesCS7B02G434400	7B	1	701407156	701410246		protein_coding	GO:0016021	integral component of membrane	Heptahelical transmembrane protein 1 [Source:Projected from Arabidopsis thaliana (AT5G20270) UniProtKB/Swiss-Prot;Acc:Q93ZH9]	upstream_4993
2020YN-GLM	S7B_705838237	7B	705838237	5.84771	0.0655222	4	TraesCS7B02G440300	7B	-1	705894981	705897376		protein_coding	GO:0006479	protein methylation		downstream_59139
2020YN-GLM	S7B_714860194	7B	714860194	6.89279	0.112026	4	TraesCS7B02G454200	7B	-1	714899313	714900443		protein_coding	GO:0016788	hydrolase activity, acting on ester bonds		downstream_40249
2020YN-GLM	S7B_721061552	7B	721061552	6.27409	0.107572	2	TraesCS7B02G464700	7B	-1	721062468	721065544		protein_coding	GO:0003700	DNA-binding transcription factor activity		downstream_3992
2020YN-GLM	S7D_8634781	7D	8634781	6.14206	0.0833045	12	TraesCS7D02G020071	7D	-1	8660292	8660453		protein_coding				downstream_25672
2020YN-GLM	S7D_103331197	7D	103331197	4.50864	0.0474308	2	TraesCS7D02G155400	7D	-1	103331239	103333386		protein_coding	GO:0020037	heme binding		downstream_2189
2020YN-GLM	S7D_114455776	7D	114455776	4.81816	0.0518425	2	TraesCS7D02G165000	7D	1	114468677	114470833		protein_coding				downstream_15057
2020YN-GLM	S7D_125364677	7D	125364677	4.95078	0.056265	1	TraesCS7D02G173200	7D	1	125842392	125843076		protein_coding				downstream_478399
2020YN-GLM	S7D_140447137	7D	140447137	6.38828	0.0713275	1	TraesCS7D02G188100	7D	-1	140731959	140733164		protein_coding	GO:0016021	integral component of membrane		upstream_118050
2020YN-GLM	S7D_216763892	7D	216763892	4.73049	0.0520629	1	TraesCS7D02G247100	7D	1	216836708	216841931		protein_coding				downstream_78039
2020YN-GLM	S7D_263267218	7D	263267218	7.2668	0.0858004	1	TraesCS7D02G272800	7D	1	263450326	263451163		protein_coding				downstream_183945
2020YN-GLM	S7D_277626181	7D	277626181	4.63639	0.0597497	1	TraesCS7D02G281500	7D	1	277720739	277750287		protein_coding				downstream_124106
2020YN-GLM	S7D_289143070	7D	289143070	4.53018	0.0645374	1	TraesCS7D02G282700	7D	1	289242381	289264865		protein_coding	GO:0006886	intracellular protein transport		downstream_121795
2020YN-GLM	S7D_300456630	7D	300456630	7.01055	0.0788874	1	TraesCS7D02G284400	7D	-1	301325358	301330995		protein_coding	GO:0005634	nucleus	Co-chaperone protein p23-1 [Source:Projected from Arabidopsis thaliana (AT4G02450) UniProtKB/Swiss-Prot;Acc:Q8L7U4]	upstream_861420
2020YN-GLM	S7D_308742417	7D	308742417	4.51145	0.0656006	2	TraesCS7D02G286500	7D	1	309498686	309509813		protein_coding	GO:0016021	integral component of membrane	Hexosyltransferase [Source:UniProtKB/TrEMBL;Acc:A0A1D6DHQ8]	downstream_767396
2020YN-GLM	S7D_315612042	7D	315612042	6.98716	0.0786551	1	TraesCS7D02G287900	7D	-1	316397282	316406616		protein_coding	GO:0003676	nucleic acid binding	Polyadenylate-binding protein [Source:UniProtKB/TrEMBL;Acc:A0A341YXR2]	upstream_478594
2020YN-GLM	S7D_327052213	7D	327052213	4.66959	0.0504163	1	TraesCS7D02G289000	7D	1	327401166	327419405		protein_coding	GO:0005525	GTP binding	Rab GTP-binding protein [Source:UniProtKB/TrEMBL;Acc:Q68HC1]	upstream_323807
2020YN-GLM	S7D_347507213	7D	347507213	6.42713	0.0716238	1	TraesCS7D02G291100	7D	1	348126787	348131518		protein_coding				downstream_624305
2020YN-GLM	S7D_352789612	7D	352789612	4.66959	0.049606	1	TraesCS7D02G292000	7D	-1	353081676	353085158		protein_coding	GO:0003700	DNA-binding transcription factor activity	RNA polymerase sigma factor sigA [Source:Projected from Arabidopsis thaliana (AT1G64860) UniProtKB/Swiss-Prot;Acc:O24629]	downstream_295546
2020YN-GLM	S7D_355906623	7D	355906623	6.65758	0.0821306	1	TraesCS7D02G292400	7D	1	356896682	356911158		protein_coding	GO:0019904	protein domain specific binding		upstream_340973
2020YN-GLM	S7D_359175948	7D	359175948	5.1209	0.0565169	2	TraesCS7D02G292700	7D	1	360325607	360343600		protein_coding	GO:0005975	carbohydrate metabolic process	Glucose-6-phosphate 1-epimerase [Source:UniProtKB/TrEMBL;Acc:A0A341ZFV9]	upstream_450340
2020YN-GLM	S7D_385034573	7D	385034573	5.09151	0.0581206	1	TraesCS7D02G303700	7D	1	385396467	385397540		protein_coding	GO:0004842	ubiquitin-protein transferase activity	RING-type E3 ubiquitin transferase [Source:UniProtKB/TrEMBL;Acc:A0A1D6CM54]	upstream_85094
2020YN-GLM	S7D_396370958	7D	396370958	6.02872	0.0782828	1	TraesCS7D02G312600	7D	1	396381828	396385966		protein_coding	GO:0008180	COP9 signalosome		downstream_15008
2020YN-GLM	S7D_403885641	7D	403885641	5.32422	0.0723763	1	TraesCS7D02G317500	7D	1	404043945	404060677		protein_coding	GO:0046872	metal ion binding	Phospholipase SGR2 [Source:Projected from Arabidopsis thaliana (AT1G31480) UniProtKB/Swiss-Prot;Acc:Q8W5R2]	upstream_72403
2020YN-GLM	S7D_409404922	7D	409404922	6.32239	0.0725267	2	TraesCS7D02G319700	7D	1	409456350	409457691		protein_coding				downstream_52769
2020YN-GLM	S7D_429961477	7D	429961477	7.10182	0.0801067	1	TraesCS7D02G337100	7D	1	430093887	430094423		protein_coding				downstream_132946
2020YN-GLM	S7D_503441694	7D	503441694	4.50724	0.0483825	1	TraesCS7D02G388700	7D	1	503761497	503761862		protein_coding				upstream_102194
2020YN-GLM	S7D_550830786	7D	550830786	4.92082	0.053101	4	TraesCS7D02G431400	7D	-1	550935850	550936203		protein_coding				upstream_29040
2020YN-GLM	SUN_592812	UN	592812	5.30715	0.0718737	1	TraesCSU02G000700	UN	-1	718354	735941		protein_coding				downstream_143129
2020YN-GLM	SUN_3669264	UN	3669264	4.81248	0.052177	6	TraesCSU02G003000	UN	1	3915342	3920677		protein_coding	GO:0016021	integral component of membrane		downstream_251413
2020YN-GLM	SUN_24239512	UN	24239512	5.81531	0.0803692	3	TraesCSU02G023000	UN	-1	24239641	24247241		protein_coding	GO:0003723	RNA binding		downstream_7729
2020YN-GLM	SUN_40320733	UN	40320733	5.96257	0.0756346	1	TraesCSU02G050500	UN	-1	40528405	40530635		protein_coding	GO:0005509	calcium ion binding		downstream_209902
2020YN-GLM	SUN_65141691	UN	65141691	8.21896	0.107395	1	TraesCSU02G073200	UN	1	65425337	65431842		protein_coding	GO:0016021	integral component of membrane	Plasma membrane ATPase [Source:UniProtKB/TrEMBL;Acc:A0A1D5ZHK9]	upstream_30619
2020YN-GLM	SUN_71233583	UN	71233583	4.52288	0.0496954	1	TraesCSU02G079000	UN	-1	71237432	71239297		protein_coding	GO:0016747	acyltransferase activity, transferring groups other than amino-acyl groups		downstream_5714
2020YN-GLM	SUN_83928139	UN	83928139	5.17914	0.0564429	1	TraesCSU02G095000	UN	-1	83950604	83954069		protein_coding	GO:0016787	hydrolase activity		upstream_13663
2020YN-GLM	SUN_215622845	UN	215622845	5.29843	0.0662142	1	TraesCSU02G156500	UN	-1	215702856	215704408		protein_coding				downstream_81563
2020YN-GLM	SUN_295397172	UN	295397172	4.70553	0.0505132	3	TraesCSU02G197900	UN	1	295470577	295471143		protein_coding	GO:0020037	heme binding		downstream_73971
2020YN-GLM	SUN_318187186	UN	318187186	4.70553	0.0505132	2	TraesCSU02G214900	UN	-1	318284452	318285204		protein_coding				downstream_98018
2020YN-GLM	SUN_335292731	UN	335292731	4.70553	0.0505132	2	TraesCSU02G226300	UN	-1	335401212	335401715		protein_coding	GO:0000160	phosphorelay signal transduction system		upstream_81917
2020YN-GLM	SUN_350691993	UN	350691993	5.31158	0.0576731	1	TraesCSU02G237100	UN	1	350762158	350763723		protein_coding	GO:0046983	protein dimerization activity		upstream_41829
2020YN-GLM	SUN_393772472	UN	393772472	5.89279	0.0645092	1	ENSRNA050024359	UN	-1	393806881	393807887	LSU_rRNA_eukarya	rRNA			Eukaryotic large subunit ribosomal RNA	upstream_28974
2020YN-GLM	SUN_471786391	UN	471786391	4.63639	0.0500933	3	ENSRNA050014450	UN	1	471845547	471845665	5S_rRNA	rRNA			5S ribosomal RNA	upstream_13078
2020YN-GLM	SUN_478938642	UN	478938642	6.06956	0.0706339	1	ENSRNA050014424	UN	1	479520882	479521000	5S_rRNA	rRNA			5S ribosomal RNA	upstream_3702
2020YN-GLM	S1A_9368902	1A	9368902	5.86328	0.114601	2	TraesCS1A02G018100	1A	-1	9369967	9375647		protein_coding	GO:0005524	ATP binding		downstream_6745
2020YN-GLM	S1A_9368902	1A	9368902	5.86328	0.114601	2	TraesCS1A02G018100	1A	-1	9369967	9375647		protein_coding	GO:0005524	ATP binding		downstream_6745
2020YN-GLM	S1A_13799455	1A	13799455	5.08407	0.0637736	1	TraesCS1A02G029500	1A	1	13805303	13807108		protein_coding	GO:0016747	acyltransferase activity, transferring groups other than amino-acyl groups		downstream_7653
2020YN-GLM	S1A_13799455	1A	13799455	5.08407	0.0637736	1	TraesCS1A02G029500	1A	1	13805303	13807108		protein_coding	GO:0016747	acyltransferase activity, transferring groups other than amino-acyl groups		downstream_7653
2020YN-GLM	S1A_30283309	1A	30283309	6.57512	0.0870259	2	TraesCS1A02G048900	1A	-1	30294166	30295059		protein_coding				downstream_11750
2020YN-GLM	S1A_30283309	1A	30283309	6.57512	0.0870259	2	TraesCS1A02G048900	1A	-1	30294166	30295059		protein_coding				downstream_11750
2020YN-GLM	S1A_40282916	1A	40282916	4.451	0.0475003	1	TraesCS1A02G059500	1A	1	40892389	40898032		protein_coding	GO:0004842	ubiquitin-protein transferase activity		upstream_2295
2020YN-GLM	S1A_52778231	1A	52778231	4.61798	0.0602072	1	TraesCS1A02G070200	1A	1	53022367	53027095		protein_coding	GO:0046872	metal ion binding		upstream_214709
2020YN-GLM	S1A_51987832	1A	51987832	4.41794	0.0509284	2	ENSRNA050009939	1A	-1	52054523	52054603	tRNA-Leu	tRNA			tRNA-Leu for anticodon AAG	downstream_66771
2020YN-GLM	S1A_60409461	1A	60409461	4.70774	0.0505417	7	TraesCS1A02G077700	1A	1	60537167	60540748		protein_coding	GO:0046872	metal ion binding	Peroxidase [Source:UniProtKB/TrEMBL;Acc:W4ZWP5]	upstream_50620
2020YN-GLM	S1A_72007300	1A	72007300	4.02228	0.0425623	20	TraesCS1A02G086100	1A	-1	72782626	72785888		protein_coding	GO:0004185	serine-type carboxypeptidase activity	Carboxypeptidase [Source:UniProtKB/TrEMBL;Acc:A0A1D5S4B1]	upstream_166683
2020YN-GLM	S1A_83206501	1A	83206501	4.5817	0.0496798	2	TraesCS1A02G091400	1A	-1	83822449	83835952		protein_coding	GO:0005634	nucleus	ATP-dependent DNA helicase [Source:UniProtKB/TrEMBL;Acc:A0A1D5S2M9]	upstream_253914
2020YN-GLM	S1A_83206501	1A	83206501	4.5817	0.0496798	2	TraesCS1A02G091400	1A	-1	83822449	83835952		protein_coding	GO:0005634	nucleus	ATP-dependent DNA helicase [Source:UniProtKB/TrEMBL;Acc:A0A1D5S2M9]	upstream_253914
2020YN-GLM	S1A_86467107	1A	86467107	5.24185	0.057871	1	TraesCS1A02G093400	1A	1	86560549	86567303		protein_coding				downstream_100196
2020YN-GLM	S1A_86467107	1A	86467107	5.24185	0.057871	1	TraesCS1A02G093400	1A	1	86560549	86567303		protein_coding				downstream_100196
2020YN-GLM	S1A_151052502	1A	151052502	4.057	0.0596228	2773	TraesCS1A02G126200	1A	1	151351630	151352346		protein_coding				upstream_150161
2020YN-GLM	S1A_296971731	1A	296971731	4.25104	0.0474706	2	TraesCS1A02G164600	1A	1	297376881	297381017		protein_coding				downstream_409286
2020YN-GLM	S1A_297215082	1A	297215082	5.41794	0.0744614	1	TraesCS1A02G164600	1A	1	297376881	297381017		protein_coding				downstream_165935
2020YN-GLM	S1A_306144229	1A	306144229	5.25414	0.0574604	3	TraesCS1A02G171300	1A	1	306149738	306151032		protein_coding	GO:0005634	nucleus		downstream_6803
2020YN-GLM	S1A_306144229	1A	306144229	5.25414	0.0574604	3	TraesCS1A02G171300	1A	1	306149738	306151032		protein_coding	GO:0005634	nucleus		downstream_6803
2020YN-GLM	S1A_314787047	1A	314787047	5.50031	0.0599022	1	TraesCS1A02G176400	1A	1	315061895	315062158		protein_coding				upstream_162689
2020YN-GLM	S1A_314787047	1A	314787047	5.50031	0.0599022	1	TraesCS1A02G176400	1A	1	315061895	315062158		protein_coding				upstream_162689
2020YN-GLM	S1A_319696875	1A	319696875	4.82391	0.0631809	2	TraesCS1A02G177200	1A	-1	319734016	319734649		protein_coding				downstream_37774
2020YN-GLM	S1A_319696875	1A	319696875	4.82391	0.0631809	2	TraesCS1A02G177200	1A	-1	319734016	319734649		protein_coding				downstream_37774
2020YN-GLM	S1A_329175045	1A	329175045	4.09963	0.0433455	1	TraesCS1A02G182300	1A	-1	329246841	329249014		protein_coding	GO:0016021	integral component of membrane		downstream_73969
2020YN-GLM	S1A_352400365	1A	352400365	4.69897	0.053055	3	TraesCS1A02G195300	1A	1	352852084	352862015		protein_coding	GO:0005737	cytoplasm		upstream_220289
2020YN-GLM	S1A_336297153	1A	336297153	4.01055	0.044882	1	TraesCS1A02G185700	1A	1	336475940	336477065		protein_coding	GO:0046872	metal ion binding		upstream_56820
2020YN-GLM	S1A_392859899	1A	392859899	4.69037	0.061583	63	TraesCS1A02G223200	1A	1	393456324	393459251		protein_coding	GO:0005634	nucleus	SAGA-associated factor 11 [Source:UniProtKB/TrEMBL;Acc:W4ZRY4]	upstream_73763
2020YN-GLM	S1A_352400365	1A	352400365	4.69897	0.053055	3	TraesCS1A02G195300	1A	1	352852084	352862015		protein_coding	GO:0005737	cytoplasm		upstream_220289
2020YN-GLM	S1A_392859899	1A	392859899	4.69037	0.061583	74	TraesCS1A02G223200	1A	1	393456324	393459251		protein_coding	GO:0005634	nucleus	SAGA-associated factor 11 [Source:UniProtKB/TrEMBL;Acc:W4ZRY4]	upstream_73763
2020YN-GLM	S1A_411781489	1A	411781489	4.8729	0.0710408	2	TraesCS1A02G234700	1A	1	412222937	412226235		protein_coding	GO:0005975	carbohydrate metabolic process	Phosphotransferase [Source:UniProtKB/TrEMBL;Acc:A0A1D5RP03]	downstream_444746
2020YN-GLM	S1A_418798770	1A	418798770	5.67572	0.064061	5	TraesCS1A02G236300	1A	1	418917935	418918084		protein_coding	GO:0016021	integral component of membrane		downstream_119314
2020YN-GLM	S1A_439361571	1A	439361571	5.10237	0.0552009	2	TraesCS1A02G247600	1A	1	439488018	439488380		protein_coding				downstream_126809
2020YN-GLM	S1A_447074667	1A	447074667	5.41567	0.060758	1	TraesCS1A02G255200	1A	-1	447112678	447120162		protein_coding	GO:0003729	mRNA binding		downstream_45495
2020YN-GLM	S1A_439409070	1A	439409070	4.33913	0.0461752	4	TraesCS1A02G247600	1A	1	439488018	439488380		protein_coding				downstream_79310
2020YN-GLM	S1A_452569514	1A	452569514	8.28988	0.0942218	1	TraesCS1A02G259500	1A	1	452753443	452757351		protein_coding	GO:0043531	ADP binding		upstream_114181
2020YN-GLM	S1A_469423674	1A	469423674	5.12436	0.0585824	4	TraesCS1A02G275400	1A	1	469587133	469593624		protein_coding	GO:0005524	ATP binding	Serine/threonine-protein kinase Nek5 [Source:Projected from Arabidopsis thaliana (AT3G44200) UniProtKB/Swiss-Prot;Acc:Q0WPH8]	upstream_46618
2020YN-GLM	S1A_477511645	1A	477511645	5.4698	0.0599319	1	TraesCS1A02G280200	1A	-1	477655113	477667230		protein_coding	GO:0005515	protein binding		upstream_90791
2020YN-GLM	S1A_494648030	1A	494648030	4.97881	0.0689918	72	TraesCS1A02G299700	1A	1	494674213	494674893		protein_coding	GO:0003723	RNA binding		downstream_26863
2020YN-GLM	S1A_474608645	1A	474608645	4.0013	0.0649591	1	TraesCS1A02G279000	1A	-1	474640545	474644247		protein_coding	GO:0004553	hydrolase activity, hydrolyzing O-glycosyl compounds		downstream_35602
2020YN-GLM	S1A_497760290	1A	497760290	8.87943	0.0991644	2	TraesCS1A02G304900	1A	1	497760516	497762475		protein_coding	GO:0016021	integral component of membrane		downstream_2185
2020YN-GLM	S1A_507147306	1A	507147306	5.1107	0.0605958	3	TraesCS1A02G315700	1A	1	507555608	507556207		protein_coding	GO:0003676	nucleic acid binding		upstream_62958
2020YN-GLM	S1A_484495636	1A	484495636	4.18243	0.052255	1	TraesCS1A02G287500	1A	1	484998886	485000259		protein_coding	GO:0016021	integral component of membrane		upstream_157893
2020YN-GLM	S1A_519817723	1A	519817723	5.03339	0.0563368	2	TraesCS1A02G330800	1A	1	519848872	519850542		protein_coding	GO:0005515	protein binding		downstream_32819
2020YN-GLM	S1A_494648030	1A	494648030	4.97881	0.0689918	77	TraesCS1A02G299700	1A	1	494674213	494674893		protein_coding	GO:0003723	RNA binding		downstream_26863
2020YN-GLM	S1A_531677949	1A	531677949	7.75449	0.0900226	1	TraesCS1A02G342900	1A	-1	531682419	531688487		protein_coding	GO:0016021	integral component of membrane		downstream_10538
2020YN-GLM	S1A_507992594	1A	507992594	4.15864	0.0447893	4	TraesCS1A02G315900	1A	1	508133863	508153676		protein_coding	GO:0005524	ATP binding		upstream_32538
2020YN-GLM	S1A_537007914	1A	537007914	4.59176	0.049317	3	TraesCS1A02G353500	1A	-1	537041909	537042954		protein_coding				upstream_32645
2020YN-GLM	S1A_519817723	1A	519817723	5.03339	0.0563368	2	TraesCS1A02G330800	1A	1	519848872	519850542		protein_coding	GO:0005515	protein binding		downstream_32819
2020YN-GLM	S1A_527513351	1A	527513351	5.09637	0.0832684	1	TraesCS1A02G338000	1A	1	527757783	527758231		protein_coding				downstream_244880
2020YN-GLM	S1A_531863142	1A	531863142	4.04866	0.043635	2	TraesCS1A02G343200	1A	1	531864981	531870330		protein_coding	GO:0016021	integral component of membrane		downstream_7188
2020YN-GLM	S1A_591990599	1A	591990599	4.56225	0.0500192	3	TraesCS1A02G443900	1A	1	592087337	592091359		protein_coding	GO:0006012	galactose metabolic process		upstream_33253
2020YN-GLM	S1A_537007914	1A	537007914	4.59176	0.049317	3	TraesCS1A02G353500	1A	-1	537041909	537042954		protein_coding				upstream_32645
2020YN-GLM	S1A_543283600	1A	543283600	4.3279	0.051217	1	TraesCS1A02G362600	1A	1	543393703	543396223		protein_coding	GO:0004553	hydrolase activity, hydrolyzing O-glycosyl compounds		downstream_112623
2020YN-GLM	S1A_547008929	1A	547008929	4.19586	0.0444819	1	TraesCS1A02G369300	1A	-1	547016778	547022195		protein_coding	GO:1900034	regulation of cellular response to heat		upstream_3950
2020YN-GLM	S1A_567636917	1A	567636917	7.1831	0.080418	1	TraesCS1A02G404300	1A	1	567967616	567979275		protein_coding	GO:0016021	integral component of membrane		upstream_2022
2020YN-GLM	S1A_583038888	1A	583038888	5.10902	0.0825001	1	TraesCS1A02G430500	1A	1	583114544	583117076		protein_coding				downstream_78188
2020YN-GLM	S1A_585841507	1A	585841507	4.39686	0.0546708	1	TraesCS1A02G435400	1A	-1	585843648	585845285		protein_coding	GO:0020037	heme binding		downstream_3778
2020YN-GLM	S1A_591990599	1A	591990599	4.56225	0.0500192	3	TraesCS1A02G443900	1A	1	592087337	592091359		protein_coding	GO:0006012	galactose metabolic process		upstream_33253
2020YN-GLM	S1B_9747388	1B	9747388	5.68403	0.0879428	2	TraesCS1B02G021300	1B	1	9837979	9844502		protein_coding	GO:0004605	phosphatidate cytidylyltransferase activity	Phosphatidate cytidylyltransferase [Source:UniProtKB/TrEMBL;Acc:W5A916]	upstream_23336
2020YN-GLM	S1B_9747388	1B	9747388	5.68403	0.0879428	2	TraesCS1B02G021300	1B	1	9837979	9844502		protein_coding	GO:0004605	phosphatidate cytidylyltransferase activity	Phosphatidate cytidylyltransferase [Source:UniProtKB/TrEMBL;Acc:W5A916]	upstream_23336
2020YN-GLM	S1B_14285355	1B	14285355	4.83565	0.0864667	1	TraesCS1B02G029500	1B	-1	14285832	14287658		protein_coding				downstream_2303
2020YN-GLM	S1B_14285355	1B	14285355	4.83565	0.0864667	1	TraesCS1B02G029500	1B	-1	14285832	14287658		protein_coding				downstream_2303
2020YN-GLM	S1B_25991405	1B	25991405	4.36251	0.0496625	4	TraesCS1B02G046200	1B	-1	26134317	26136011		protein_coding	GO:0016872	intramolecular lyase activity	Chalcone-flavonone isomerase family protein [Source:UniProtKB/TrEMBL;Acc:W5AAU0]	upstream_45613
2020YN-GLM	S1B_26257254	1B	26257254	5.19997	0.0613778	3	TraesCS1B02G046400	1B	1	26395904	26397855		protein_coding				upstream_68001
2020YN-GLM	S1B_35871761	1B	35871761	4.2204	0.0463302	7	TraesCS1B02G054800	1B	1	36186535	36187232		protein_coding				upstream_169612
2020YN-GLM	S1B_44567605	1B	44567605	4.9393	0.0558415	2	TraesCS1B02G060800	1B	1	44799611	44801267		protein_coding	GO:0016787	hydrolase activity		downstream_233662
2020YN-GLM	S1B_44567605	1B	44567605	4.9393	0.0558415	2	TraesCS1B02G060800	1B	1	44799611	44801267		protein_coding	GO:0016787	hydrolase activity		downstream_233662
2020YN-GLM	S1B_50690236	1B	50690236	4.08831	0.0444319	13	TraesCS1B02G066400	1B	1	50774894	50778871		protein_coding	GO:0016491	oxidoreductase activity		downstream_88635
2020YN-GLM	S1B_56750457	1B	56750457	4.22841	0.0463033	2	TraesCS1B02G071700	1B	-1	56879308	56883044		protein_coding	GO:0003676	nucleic acid binding	transcription factor IIIA [Source:Projected from Arabidopsis thaliana (AT1G72050) TAIR;Acc:AT1G72050]	downstream_132587
2020YN-GLM	S1B_109910868	1B	109910868	4.08513	0.0434639	1	TraesCS1B02G100700	1B	1	110126067	110128148		protein_coding				upstream_172696
2020YN-GLM	S1B_143113514	1B	143113514	4.9914	0.0547837	3	TraesCS1B02G121300	1B	-1	143450950	143451456		protein_coding	GO:0005515	protein binding		upstream_54261
2020YN-GLM	S1B_143113514	1B	143113514	4.9914	0.0547837	3	TraesCS1B02G121300	1B	-1	143450950	143451456		protein_coding	GO:0005515	protein binding		upstream_54261
2020YN-GLM	S1B_156955809	1B	156955809	4.4908	0.0482844	2	TraesCS1B02G128300	1B	-1	157457432	157467665		protein_coding				upstream_100223
2020YN-GLM	S1B_179624530	1B	179624530	4.63451	0.0496762	1	TraesCS1B02G138600	1B	-1	179629228	179631344		protein_coding	GO:0016747	acyltransferase activity, transferring groups other than amino-acyl groups		downstream_6814
2020YN-GLM	S1B_182401805	1B	182401805	4.88941	0.0541205	1	TraesCS1B02G139400	1B	1	183257860	183268771		protein_coding	GO:0016829	lyase activity		upstream_202496
2020YN-GLM	S1B_247975253	1B	247975253	5.03198	0.0545421	1	TraesCS1B02G153000	1B	1	248233128	248237073		protein_coding	GO:0016021	integral component of membrane		downstream_261820
2020YN-GLM	S1B_247975253	1B	247975253	5.03198	0.0545421	1	TraesCS1B02G153000	1B	1	248233128	248237073		protein_coding	GO:0016021	integral component of membrane		downstream_261820
2020YN-GLM	S1B_270803686	1B	270803686	7.84466	0.0876433	2	TraesCS1B02G159500	1B	-1	271099248	271109895		protein_coding	GO:0005634	nucleus		upstream_8188
2020YN-GLM	S1B_289049939	1B	289049939	4.80134	0.0516537	3	TraesCS1B02G165900	1B	1	289078202	289088752		protein_coding	GO:0004842	ubiquitin-protein transferase activity		downstream_38813
2020YN-GLM	S1B_294661979	1B	294661979	4.00349	0.0423409	18	TraesCS1B02G166800	1B	1	294926224	294966206		protein_coding	GO:0097027	ubiquitin-protein transferase activator activity		downstream_304227
2020YN-GLM	S1B_300056881	1B	300056881	4.06956	0.0437609	4	TraesCS1B02G169000	1B	1	300317739	300318170		protein_coding				upstream_78910
2020YN-GLM	S1B_309626584	1B	309626584	4.36957	0.0466762	6	TraesCS1B02G173500	1B	-1	310187509	310190354		protein_coding				upstream_135540
2020YN-GLM	S1B_313575114	1B	313575114	4.64782	0.04997	4	TraesCS1B02G174500	1B	1	314561814	314569953		protein_coding				upstream_473891
2020YN-GLM	S1B_324350404	1B	324350404	5.89279	0.0645092	1	TraesCS1B02G178900	1B	1	324342255	324358782		protein_coding	GO:0016301	kinase activity		WithinGeneBody
2020YN-GLM	S1B_324350404	1B	324350404	5.89279	0.0645092	1	TraesCS1B02G178900	1B	1	324342255	324358782		protein_coding	GO:0016301	kinase activity		WithinGeneBody
2020YN-GLM	S1B_329894574	1B	329894574	4.04287	0.0442416	6	TraesCS1B02G183000	1B	1	329941622	329945291		protein_coding	GO:0043531	ADP binding		downstream_50717
2020YN-GLM	S1B_334110506	1B	334110506	4.36653	0.0465063	2	TraesCS1B02G186800	1B	1	334237890	334240604		protein_coding	GO:0008017	microtubule binding		downstream_130098
2020YN-GLM	S1B_341619024	1B	341619024	4.90658	0.069771	4	TraesCS1B02G190900	1B	1	341746858	341750514		protein_coding				upstream_94149
2020YN-GLM	S1B_341619024	1B	341619024	4.90658	0.069771	4	TraesCS1B02G190900	1B	1	341746858	341750514		protein_coding				upstream_94149
2020YN-GLM	S1B_349695365	1B	349695365	4.1152	0.0437225	1	TraesCS1B02G194800	1B	-1	349725883	349740971		protein_coding	GO:0006749	glutathione metabolic process		downstream_45606
2020YN-GLM	S1B_357407539	1B	357407539	5.89279	0.0645092	4	TraesCS1B02G199200	1B	-1	357419177	357425315		protein_coding	GO:0005515	protein binding		downstream_17776
2020YN-GLM	S1B_353895527	1B	353895527	5.76447	0.0758321	1	TraesCS1B02G196500	1B	1	353941810	353946564		protein_coding	GO:0008180	COP9 signalosome		downstream_51037
2020YN-GLM	S1B_376435631	1B	376435631	5.04721	0.0545496	1	TraesCS1B02G208100	1B	-1	376613390	376630496		protein_coding			DnaJ homolog subfamily C GRV2 [Source:Projected from Arabidopsis thaliana (AT2G26890) UniProtKB/Swiss-Prot;Acc:F4IVL6]	downstream_194865
2020YN-GLM	S1B_380481261	1B	380481261	5.63827	0.0628411	1	TraesCS1B02G209800	1B	-1	380883466	380886511		protein_coding	GO:0006886	intracellular protein transport		upstream_10432
2020YN-GLM	S1B_401527409	1B	401527409	4.96658	0.0535761	1	TraesCS1B02G223500	1B	-1	401606392	401617105		protein_coding	GO:1900034	regulation of cellular response to heat		upstream_72139
2020YN-GLM	S1B_382779487	1B	382779487	4.42829	0.0489121	3	TraesCS1B02G210500	1B	1	383050125	383052869		protein_coding	GO:0004553	hydrolase activity, hydrolyzing O-glycosyl compounds	Xyloglucan endotransglucosylase/hydrolase [Source:UniProtKB/TrEMBL;Acc:A0A1D5SGF9]	downstream_273382
2020YN-GLM	S1B_409865913	1B	409865913	4.62893	0.0516156	2	TraesCS1B02G228700	1B	-1	410045893	410046225		protein_coding				upstream_27418
2020YN-GLM	S1B_420078267	1B	420078267	5.18243	0.0561483	1	TraesCS1B02G234300	1B	1	420231568	420236763		protein_coding	GO:0051287	NAD binding	D-3-phosphoglycerate dehydrogenase [Source:UniProtKB/TrEMBL;Acc:A0A1D5SHA7]	upstream_91190
2020YN-GLM	S1B_409865913	1B	409865913	4.62893	0.0516156	2	TraesCS1B02G228700	1B	-1	410045893	410046225		protein_coding				upstream_27418
2020YN-GLM	S1B_414876803	1B	414876803	4.06651	0.0429531	1	TraesCS1B02G231200	1B	1	415114318	415119058		protein_coding	GO:0005515	protein binding		upstream_5887
2020YN-GLM	S1B_443957659	1B	443957659	5.18111	0.0583382	4	TraesCS1B02G251300	1B	1	443994274	443999122		protein_coding	GO:0005516	calmodulin binding		downstream_41463
2020YN-GLM	S1B_420078267	1B	420078267	5.18243	0.0561483	1	TraesCS1B02G234300	1B	1	420231568	420236763		protein_coding	GO:0051287	NAD binding	D-3-phosphoglycerate dehydrogenase [Source:UniProtKB/TrEMBL;Acc:A0A1D5SHA7]	upstream_91190
2020YN-GLM	S1B_467358668	1B	467358668	4.75945	0.0636154	3	TraesCS1B02G266100	1B	-1	467540751	467553928		protein_coding	GO:0016021	integral component of membrane	Squamosa promoter binding protein-like 7 [Source:Projected from Arabidopsis thaliana (AT5G18830) UniProtKB/TrEMBL;Acc:F4JZI4]	upstream_151743
2020YN-GLM	S1B_444224805	1B	444224805	4.22257	0.0451891	5	TraesCS1B02G251600	1B	1	444344412	444346103		protein_coding	GO:0016021	integral component of membrane		downstream_121298
2020YN-GLM	S1B_450738456	1B	450738456	4.39469	0.0473425	4	TraesCS1B02G255900	1B	1	451071234	451077641		protein_coding	GO:0004553	hydrolase activity, hydrolyzing O-glycosyl compounds		upstream_125720
2020YN-GLM	S1B_499749020	1B	499749020	4.83863	0.0526811	6	TraesCS1B02G287600	1B	1	499827020	499827436		protein_coding				downstream_78416
2020YN-GLM	S1B_456964835	1B	456964835	4.05453	0.0428665	3	TraesCS1B02G259500	1B	-1	456974572	456978605		protein_coding				downstream_13770
2020YN-GLM	S1B_516444799	1B	516444799	4.7167	0.0506485	2	ENSRNA050021635	1B	-1	516681396	516681479	Intron_gpII	sense_intronic			Group II catalytic intron	downstream_236680
2020YN-GLM	S1B_471067045	1B	471067045	4.057	0.0429723	1	TraesCS1B02G268300	1B	-1	471173448	471178201		protein_coding	GO:0022857	transmembrane transporter activity		upstream_40353
2020YN-GLM	S1B_522824353	1B	522824353	5.00524	0.0612965	1	TraesCS1B02G302200	1B	-1	522837946	522841062		protein_coding				downstream_16709
2020YN-GLM	S1B_493330644	1B	493330644	4.04048	0.0621418	3	TraesCS1B02G284300	1B	1	493857647	493858919		protein_coding	GO:0005634	nucleus		upstream_13584
2020YN-GLM	S1B_525798026	1B	525798026	5.80134	0.0882933	1	TraesCS1B02G303600	1B	1	525833091	525838012		protein_coding				downstream_39986
2020YN-GLM	S1B_501092792	1B	501092792	4.21968	0.0447639	8	TraesCS1B02G288000	1B	-1	501330256	501333702		protein_coding	GO:0004553	hydrolase activity, hydrolyzing O-glycosyl compounds		downstream_240910
2020YN-GLM	S1B_532593414	1B	532593414	4.63639	0.0498343	5	TraesCS1B02G310000	1B	1	532684987	532685343		protein_coding				downstream_91929
2020YN-GLM	S1B_538016924	1B	538016924	5.27654	0.0574252	7	TraesCS1B02G313900	1B	-1	538155357	538155908		protein_coding				downstream_138984
2020YN-GLM	S1B_516444799	1B	516444799	4.7167	0.0506485	2	ENSRNA050021635	1B	-1	516681396	516681479	Intron_gpII	sense_intronic			Group II catalytic intron	downstream_236680
2020YN-GLM	S1B_524274973	1B	524274973	4.17005	0.0457026	6	TraesCS1B02G303400	1B	1	524408542	524408874		protein_coding				upstream_112970
2020YN-GLM	S1B_549025864	1B	549025864	6.28067	0.0703393	3	TraesCS1B02G323900	1B	1	549374744	549375763		protein_coding	GO:0008033	tRNA processing		upstream_48786
2020YN-GLM	S1B_532593414	1B	532593414	4.63639	0.0498343	5	TraesCS1B02G310000	1B	1	532684987	532685343		protein_coding				downstream_91929
2020YN-GLM	S1B_540185111	1B	540185111	4.39147	0.0552768	10	TraesCS1B02G315800	1B	-1	540298884	540299147		protein_coding				upstream_28810
2020YN-GLM	S1B_558976135	1B	558976135	4.92445	0.0532499	2	TraesCS1B02G332500	1B	1	558997841	559003830		protein_coding	GO:0046983	protein dimerization activity		downstream_27695
2020YN-GLM	S1B_549795488	1B	549795488	4.25571	0.0456943	8	TraesCS1B02G324400	1B	-1	549888828	549889436		protein_coding				upstream_682
2020YN-GLM	S1B_574918679	1B	574918679	4.91009	0.0532874	2	TraesCS1B02G346300	1B	1	575440078	575442514		protein_coding	GO:0003700	DNA-binding transcription factor activity		upstream_453167
2020YN-GLM	S1B_592779109	1B	592779109	4.66354	0.0500212	7	TraesCS1B02G364000	1B	1	592846576	592851821		protein_coding	GO:0005524	ATP binding		downstream_72712
2020YN-GLM	S1B_574498126	1B	574498126	4.19382	0.0450448	6	TraesCS1B02G346300	1B	1	575440078	575442514		protein_coding	GO:0003700	DNA-binding transcription factor activity		upstream_32614
2020YN-GLM	S1B_603569574	1B	603569574	4.75696	0.0663888	11	TraesCS1B02G373200	1B	1	603604443	603605857		protein_coding	GO:0016747	acyltransferase activity, transferring groups other than amino-acyl groups		downstream_36283
2020YN-GLM	S1B_595617619	1B	595617619	4.02319	0.0437367	13	TraesCS1B02G365000	1B	-1	595637588	595638901		protein_coding	GO:0005515	protein binding		downstream_21282
2020YN-GLM	S1B_627596732	1B	627596732	4.51004	0.0561605	1	TraesCS1B02G395800	1B	1	627841325	627841753		protein_coding	GO:0003735	structural constituent of ribosome		upstream_217838
2020YN-GLM	S1B_603834736	1B	603834736	4.20621	0.0449765	13	TraesCS1B02G373500	1B	-1	604138399	604140346		protein_coding				upstream_79778
2020YN-GLM	S1B_633321624	1B	633321624	5.01278	0.0548076	1	TraesCS1B02G404200	1B	1	633330777	633333594		protein_coding	GO:0051726	regulation of cell cycle		upstream_550
2020YN-GLM	S1B_634511784	1B	634511784	4.04287	0.0550598	7	TraesCS1B02G407400	1B	1	634564799	634568662		protein_coding	GO:0005515	protein binding		downstream_56878
2020YN-GLM	S1B_662424918	1B	662424918	4.56543	0.0555815	6	TraesCS1B02G441400	1B	-1	662520537	662522241		protein_coding	GO:0046872	metal ion binding		downstream_97323
2020YN-GLM	S1B_654675629	1B	654675629	4.46092	0.0478323	2	TraesCS1B02G430300	1B	-1	654685912	654686360		protein_coding				downstream_10731
2020YN-GLM	S1B_682422111	1B	682422111	4.80688	0.0663118	1	TraesCS1B02G474400	1B	-1	683264043	683266024		protein_coding	GO:0005515	protein binding		upstream_395825
2020YN-GLM	S1B_662718264	1B	662718264	4.06148	0.0439537	11	TraesCS1B02G442000	1B	1	662783949	662786278		protein_coding	GO:0043565	sequence-specific DNA binding		upstream_46688
2020YN-GLM	S1B_687031857	1B	687031857	4.52578	0.067608	1	TraesCS1B02G478900	1B	-1	687071845	687074689		protein_coding				downstream_42832
2020YN-GLM	S1B_676371901	1B	676371901	4.35853	0.0475625	1	TraesCS1B02G465900	1B	-1	676706819	676712212		protein_coding	GO:0016021	integral component of membrane		upstream_98903
2020YN-GLM	S1B_682422111	1B	682422111	4.80688	0.0663118	1	TraesCS1B02G474400	1B	-1	683264043	683266024		protein_coding	GO:0005515	protein binding		upstream_395825
2020YN-GLM	S1B_687031876	1B	687031876	4.33724	0.06603	2	TraesCS1B02G478900	1B	-1	687071845	687074689		protein_coding				downstream_42813
2020YN-GLM	S1D_162975749	1D	162975749	4.96658	0.067879	1	TraesCS1D02G133600	1D	1	163130220	163134861		protein_coding				downstream_159112
2020YN-GLM	S1D_162975749	1D	162975749	4.96658	0.067879	1	TraesCS1D02G133600	1D	1	163130220	163134861		protein_coding				downstream_159112
2020YN-GLM	S1D_211014181	1D	211014181	4.16304	0.0547079	4	TraesCS1D02G151500	1D	-1	211303026	211308210		protein_coding	GO:0016020	membrane	Long-chain-alcohol oxidase [Source:UniProtKB/TrEMBL;Acc:A0A1D5SX67]	downstream_294029
2020YN-GLM	S1D_264400520	1D	264400520	4.03152	0.0428535	1	TraesCS1D02G191200	1D	1	265672332	265672985		protein_coding				upstream_1201576
2020YN-GLM	S1D_390247920	1D	390247920	5.46597	0.0601752	1	TraesCS1D02G291600	1D	-1	390579366	390581224		protein_coding				downstream_333304
2020YN-GLM	S1D_271068260	1D	271068260	4.56864	0.049627	1	TraesCS1D02G194400	1D	1	271283189	271285802		protein_coding				downstream_217542
2020YN-GLM	S1D_299851444	1D	299851444	4.41229	0.0476874	1	TraesCS1D02G214700	1D	1	299926653	299929977		protein_coding	GO:0016021	integral component of membrane		upstream_39839
2020YN-GLM	S1D_471295485	1D	471295485	4.68194	0.0503825	4	TraesCS1D02G409400	1D	-1	471300960	471303080		protein_coding	GO:0005524	ATP binding		downstream_7595
2020YN-GLM	S1D_390247920	1D	390247920	5.46597	0.0601752	1	TraesCS1D02G291600	1D	-1	390579366	390581224		protein_coding				downstream_333304
2020YN-GLM	S1D_399562715	1D	399562715	5.09044	0.0553014	1	TraesCS1D02G301900	1D	1	399820579	399824110		protein_coding	GO:0008080	N-acetyltransferase activity	Acetyltransferase NSI [Source:Projected from Arabidopsis thaliana (AT1G32070) UniProtKB/Swiss-Prot;Acc:Q7X9V3]	upstream_147487
2020YN-GLM	S1D_411042917	1D	411042917	4.42366	0.0469983	1	TraesCS1D02G315900	1D	1	411058981	411059580		protein_coding	GO:0003676	nucleic acid binding		downstream_16663
2020YN-GLM	S1D_439132727	1D	439132727	4.46852	0.056938	1	TraesCS1D02G353600	1D	1	439164751	439165212		protein_coding				downstream_32485
2020YN-GLM	S1D_471295485	1D	471295485	4.68194	0.0503825	4	TraesCS1D02G409400	1D	-1	471300960	471303080		protein_coding	GO:0005524	ATP binding		downstream_7595
2020YN-GLM	S2A_2706396	2A	2706396	4.93181	0.0590633	1	TraesCS2A02G005500	2A	-1	2708175	2708888		protein_coding	GO:0016021	integral component of membrane		downstream_2492
2020YN-GLM	S2A_2706396	2A	2706396	4.93181	0.0590633	1	TraesCS2A02G005500	2A	-1	2708175	2708888		protein_coding	GO:0016021	integral component of membrane		downstream_2492
2020YN-GLM	S2A_7150703	2A	7150703	4.16685	0.0589734	5	TraesCS2A02G015900	2A	1	7226397	7227930		protein_coding	GO:0016747	acyltransferase activity, transferring groups other than amino-acyl groups		downstream_77227
2020YN-GLM	S2A_7419660	2A	7419660	6.40894	0.0846414	1	TraesCS2A02G016200	2A	-1	7513301	7514256		protein_coding				upstream_32455
2020YN-GLM	S2A_30492003	2A	30492003	4.27737	0.0546017	4	TraesCS2A02G069500	2A	-1	30549309	30552897		protein_coding				upstream_27060
2020YN-GLM	S2A_31178825	2A	31178825	4.55909	0.0762324	3	TraesCS2A02G070800	2A	-1	31200811	31202547		protein_coding	GO:0016758	hexosyltransferase activity	Glycosyltransferase [Source:UniProtKB/TrEMBL;Acc:A0A1D5TLA4]	upstream_1366
2020YN-GLM	S2A_35640853	2A	35640853	5.84164	0.0873172	1	TraesCS2A02G078200	2A	1	35650143	35650905		protein_coding	GO:0020037	heme binding		upstream_4641
2020YN-GLM	S2A_35640853	2A	35640853	5.84164	0.0873172	1	TraesCS2A02G078200	2A	1	35650143	35650905		protein_coding	GO:0020037	heme binding		upstream_4641
2020YN-GLM	S2A_42715164	2A	42715164	5.10458	0.072911	2	TraesCS2A02G089600	2A	-1	42719093	42721613		protein_coding	GO:0008168	methyltransferase activity		downstream_6449
2020YN-GLM	S2A_42715164	2A	42715164	5.10458	0.072911	4	TraesCS2A02G089600	2A	-1	42719093	42721613		protein_coding	GO:0008168	methyltransferase activity		downstream_6449
2020YN-GLM	S2A_77160690	2A	77160690	4.31695	0.0459891	5	TraesCS2A02G128700	2A	-1	77164462	77170687		protein_coding	GO:0003676	nucleic acid binding		upstream_767
2020YN-GLM	S2A_81745521	2A	81745521	4.10568	0.0563376	3	TraesCS2A02G135600	2A	-1	81752218	81764443		protein_coding				downstream_18922
2020YN-GLM	S2A_92992447	2A	92992447	6.27901	0.0692609	1	TraesCS2A02G147000	2A	1	93401998	93405346		protein_coding				downstream_412899
2020YN-GLM	S2A_200337765	2A	200337765	5.78781	0.0632806	1	TraesCS2A02G214500	2A	1	200619239	200627260		protein_coding	GO:0016021	integral component of membrane	Formin-like protein [Source:UniProtKB/TrEMBL;Acc:A0A1D5TMN2]	upstream_154353
2020YN-GLM	S2A_149838529	2A	149838529	4.26122	0.0607691	1	TraesCS2A02G187800	2A	-1	150123158	150124982		protein_coding	GO:0003700	DNA-binding transcription factor activity	Transcription factor, Brassinosteroid (BR)-regulated growth response, Feedback inhibition of BR biosynthesi [Source: Projected from Oryza sativa (Os07g0580500)]	downstream_286453
2020YN-GLM	S2A_229620440	2A	229620440	4.60033	0.0494905	2	TraesCS2A02G225300	2A	1	229672023	229673249		protein_coding				downstream_52809
2020YN-GLM	S2A_251694797	2A	251694797	5.39362	0.0692095	1	TraesCS2A02G228600	2A	1	252087002	252095470		protein_coding	GO:0003676	nucleic acid binding		downstream_400673
2020YN-GLM	S2A_210968008	2A	210968008	4.15677	0.0443498	1	TraesCS2A02G221400	2A	-1	211334126	211335797		protein_coding	GO:0020037	heme binding		upstream_216709
2020YN-GLM	S2A_272651017	2A	272651017	4.56384	0.0494666	1	TraesCS2A02G231700	2A	-1	272926478	272929988		protein_coding				downstream_278971
2020YN-GLM	S2A_229620440	2A	229620440	4.60033	0.0494905	2	TraesCS2A02G225300	2A	1	229672023	229673249		protein_coding				downstream_52809
2020YN-GLM	S2A_238255973	2A	238255973	4.13371	0.0447076	1	TraesCS2A02G227200	2A	1	238714566	238736803		protein_coding	GO:0005515	protein binding		upstream_233725
2020YN-GLM	S2A_307428840	2A	307428840	5.09583	0.0551254	1	TraesCS2A02G237200	2A	-1	309687612	309691951		protein_coding	GO:0005515	protein binding		upstream_744890
2020YN-GLM	S2A_251694797	2A	251694797	5.39362	0.0692095	1	TraesCS2A02G228600	2A	1	252087002	252095470		protein_coding	GO:0003676	nucleic acid binding		downstream_400673
2020YN-GLM	S2A_256720056	2A	256720056	4.07469	0.0431825	1	TraesCS2A02G229100	2A	1	257780342	257782341		protein_coding				upstream_509176
2020YN-GLM	S2A_317619441	2A	317619441	4.5784	0.052876	1	TraesCS2A02G237900	2A	-1	317939838	317955087		protein_coding	GO:0016021	integral component of membrane		downstream_335646
2020YN-GLM	S2A_272651017	2A	272651017	4.56384	0.0494666	1	TraesCS2A02G231700	2A	-1	272926478	272929988		protein_coding				downstream_278971
2020YN-GLM	S2A_289080052	2A	289080052	4.45346	0.047529	1	TraesCS2A02G235000	2A	-1	289759389	289776382		protein_coding	GO:0009579	thylakoid		upstream_90881
2020YN-GLM	S2A_416694511	2A	416694511	5.28651	0.0573734	1	TraesCS2A02G263200	2A	-1	416916983	416927814		protein_coding	GO:0005515	protein binding	SRFR1 [Source:Projected from Arabidopsis thaliana (AT4G37460) UniProtKB/TrEMBL;Acc:A0A178V335]	downstream_233303
2020YN-GLM	S2A_292823520	2A	292823520	5.27003	0.0571847	1	TraesCS2A02G235300	2A	1	293049856	293050548		protein_coding				downstream_227028
2020YN-GLM	S2A_301573219	2A	301573219	4.29414	0.0458248	1	TraesCS2A02G236200	2A	1	302033631	302054371		protein_coding	GO:0071522	ureidoglycine aminohydrolase activity	(S)-ureidoglycine aminohydrolase [Source:Projected from Arabidopsis thaliana (AT4G17050) UniProtKB/Swiss-Prot;Acc:Q8GXV5]	downstream_481152
2020YN-GLM	S2A_435831175	2A	435831175	4.85387	0.0522821	1	TraesCS2A02G269700	2A	-1	436720645	436721433		protein_coding	GO:0009909	regulation of flower development		upstream_189142
2020YN-GLM	S2A_307428840	2A	307428840	5.09583	0.0551254	1	TraesCS2A02G237200	2A	-1	309687612	309691951		protein_coding	GO:0005515	protein binding		upstream_744890
2020YN-GLM	S2A_473084073	2A	473084073	6.00349	0.0658148	1	TraesCS2A02G282400	2A	1	473407491	473410994		protein_coding	GO:0003676	nucleic acid binding		downstream_326921
2020YN-GLM	S2A_486826986	2A	486826986	4.51428	0.0482467	4	TraesCS2A02G286900	2A	1	488841530	488853598		protein_coding	GO:0005634	nucleus	Regulation of axillary meristem formatio [Source: Projected from Oryza sativa (Os04g0396500)]	upstream_321165
2020YN-GLM	S2A_366257812	2A	366257812	5.31158	0.0576731	1	TraesCS2A02G247400	2A	-1	366382649	366384677		protein_coding	GO:0009055	electron transfer activity		downstream_126865
2020YN-GLM	S2A_402303878	2A	402303878	4.1152	0.0513357	1	TraesCS2A02G258200	2A	-1	403165680	403183742		protein_coding	GO:0003676	nucleic acid binding		downstream_879864
2020YN-GLM	S2A_504773107	2A	504773107	4.70115	0.0508431	1	TraesCS2A02G293800	2A	-1	505078425	505079953		protein_coding				upstream_61830
2020YN-GLM	S2A_507967804	2A	507967804	4.64589	0.0528204	1	TraesCS2A02G295400	2A	1	508030243	508034286		protein_coding	GO:0004553	hydrolase activity, hydrolyzing O-glycosyl compounds		downstream_66482
2020YN-GLM	S2A_548362680	2A	548362680	6.64782	0.107012	1	TraesCS2A02G320000	2A	1	549287799	549289425		protein_coding	GO:0007094	mitotic spindle assembly checkpoint signaling	MAD2 [Source:UniProtKB/TrEMBL;Acc:Q5CD52]	upstream_585965
2020YN-GLM	S2A_435831175	2A	435831175	4.85387	0.0522821	1	TraesCS2A02G269700	2A	-1	436720645	436721433		protein_coding	GO:0009909	regulation of flower development		upstream_189142
2020YN-GLM	S2A_640160234	2A	640160234	5.18977	0.0565311	1	TraesCS2A02G390700	2A	-1	640224259	640227161		protein_coding	GO:0004521	endoribonuclease activity		downstream_66927
2020YN-GLM	S2A_471382402	2A	471382402	4.04383	0.0426884	2	TraesCS2A02G282200	2A	1	471513565	471517660		protein_coding				upstream_126143
2020YN-GLM	S2A_695136721	2A	695136721	4.66354	0.0509141	3	TraesCS2A02G445500	2A	1	695150051	695152312		protein_coding	GO:0003677	DNA binding		downstream_15591
2020YN-GLM	S2A_486826986	2A	486826986	4.51428	0.0482467	4	TraesCS2A02G286900	2A	1	488841530	488853598		protein_coding	GO:0005634	nucleus	Regulation of axillary meristem formatio [Source: Projected from Oryza sativa (Os04g0396500)]	upstream_321165
2020YN-GLM	S2A_758070133	2A	758070133	4.66354	0.0757336	1	TraesCS2A02G551100	2A	1	758102501	758103826		protein_coding	GO:0005622	intracellular anatomical structure	A-type response regulator, Cytokinin signalin [Source: Projected from Oryza sativa (Os04g0673300)]	upstream_13996
2020YN-GLM	S2A_504773107	2A	504773107	4.70115	0.0508431	1	TraesCS2A02G293800	2A	-1	505078425	505079953		protein_coding				upstream_61830
2020YN-GLM	S2A_507967804	2A	507967804	4.64589	0.0528204	1	TraesCS2A02G295400	2A	1	508030243	508034286		protein_coding	GO:0004553	hydrolase activity, hydrolyzing O-glycosyl compounds		downstream_66482
2020YN-GLM	S2A_514519723	2A	514519723	4.17328	0.0459134	1	TraesCS2A02G298700	2A	1	514663935	514665095		protein_coding				downstream_145372
2020YN-GLM	S2A_538357852	2A	538357852	4.10127	0.0599605	1	TraesCS2A02G313800	2A	1	538363368	538364147		protein_coding	GO:0016021	integral component of membrane		downstream_6295
2020YN-GLM	S2A_548362680	2A	548362680	6.64782	0.107012	1	TraesCS2A02G320000	2A	1	549287799	549289425		protein_coding	GO:0007094	mitotic spindle assembly checkpoint signaling	MAD2 [Source:UniProtKB/TrEMBL;Acc:Q5CD52]	upstream_585965
2020YN-GLM	S2A_568384775	2A	568384775	5.74473	0.0713121	1	TraesCS2A02G334600	2A	1	568399774	568405206		protein_coding	GO:0004668	protein-arginine deiminase activity		downstream_20431
2020YN-GLM	S2A_640736110	2A	640736110	4.11577	0.0436649	2	TraesCS2A02G391100	2A	1	640816472	640820644		protein_coding	GO:0016021	integral component of membrane		upstream_25334
2020YN-GLM	S2A_645457626	2A	645457626	4.25649	0.0718616	1	TraesCS2A02G394800	2A	1	645910401	645911020		protein_coding				upstream_145275
2020YN-GLM	S2A_648345506	2A	648345506	4.31876	0.0493127	1	TraesCS2A02G395600	2A	-1	649004127	649006284		protein_coding				upstream_3373
2020YN-GLM	S2A_661938989	2A	661938989	4.14448	0.043878	1	TraesCS2A02G406300	2A	1	661940034	661946037		protein_coding	GO:0016788	hydrolase activity, acting on ester bonds		downstream_7048
2020YN-GLM	S2A_692156704	2A	692156704	4.28988	0.0550501	1	TraesCS2A02G442100	2A	1	692222390	692229177		protein_coding				downstream_72473
2020YN-GLM	S2A_695136721	2A	695136721	4.66354	0.0509141	3	TraesCS2A02G445500	2A	1	695150051	695152312		protein_coding	GO:0003677	DNA binding		downstream_15591
2020YN-GLM	S2A_713247225	2A	713247225	4.26761	0.0482227	1	TraesCS2A02G470900	2A	1	713246754	713248113		protein_coding	GO:0005515	protein binding		WithinGeneBody
2020YN-GLM	S2A_733706016	2A	733706016	4.55752	0.0492196	3	TraesCS2A02G505300	2A	1	733715828	733718392		protein_coding	GO:0016021	integral component of membrane	WAT1-related protein [Source:UniProtKB/TrEMBL;Acc:W5AUD9]	downstream_12376
2020YN-GLM	S2A_753814177	2A	753814177	4.11748	0.044395	3	TraesCS2A02G544700	2A	-1	753965622	753966355		protein_coding				upstream_34823
2020YN-GLM	S2A_774944140	2A	774944140	4.27165	0.0631383	1	TraesCS2A02G582700	2A	1	775012155	775021073		protein_coding	GO:0003676	nucleic acid binding	Pentatricopeptide repeat-containing protein At5g04810, chloroplastic [Source:Projected from Arabidopsis thaliana (AT5G04810) UniProtKB/Swiss-Prot;Acc:Q0WMY5]	upstream_35543
2020YN-GLM	S2B_2409739	2B	2409739	4.11295	0.044561	1	TraesCS2B02G004600	2B	-1	2501390	2503974		protein_coding	GO:0020037	heme binding		upstream_2202
2020YN-GLM	S2B_25982850	2B	25982850	6.34969	0.0698795	1	TraesCS2B02G053000	2B	1	26098759	26101827		protein_coding	GO:0016021	integral component of membrane		downstream_118977
2020YN-GLM	S2B_72635622	2B	72635622	4.6925	0.0530033	3	TraesCS2B02G110900	2B	1	72760663	72761079		protein_coding				upstream_15677
2020YN-GLM	S2B_30581531	2B	30581531	4.27737	0.0470069	1	TraesCS2B02G064200	2B	-1	30636447	30637051		protein_coding			Dirigent protein [Source:UniProtKB/TrEMBL;Acc:A0A341QQE1]	upstream_34768
2020YN-GLM	S2B_79089698	2B	79089698	5.29243	0.0666524	2	TraesCS2B02G115700	2B	1	79246730	79248684		protein_coding	GO:0003700	DNA-binding transcription factor activity		downstream_158986
2020YN-GLM	S2B_67253885	2B	67253885	4.13608	0.0460428	1	TraesCS2B02G106300	2B	-1	67280448	67280744		protein_coding				downstream_26859
2020YN-GLM	S2B_107251192	2B	107251192	4.76447	0.0513768	1	TraesCS2B02G140700	2B	-1	107379464	107380509		protein_coding				downstream_129317
2020YN-GLM	S2B_72820207	2B	72820207	4.02965	0.0439007	6	TraesCS2B02G111100	2B	1	72895029	72896639		protein_coding	GO:0030410	nicotianamine synthase activity	Nicotianamine synthase [Source:UniProtKB/TrEMBL;Acc:W5BNT1]	upstream_2880
2020YN-GLM	S2B_139210694	2B	139210694	4.51856	0.0483085	2	TraesCS2B02G166400	2B	1	139340594	139344539		protein_coding	GO:0016021	integral component of membrane		downstream_133845
2020YN-GLM	S2B_79096056	2B	79096056	4.36552	0.0475428	3	TraesCS2B02G115700	2B	1	79246730	79248684		protein_coding	GO:0003700	DNA-binding transcription factor activity		downstream_152628
2020YN-GLM	S2B_157587342	2B	157587342	4.66959	0.0506124	1	TraesCS2B02G182700	2B	-1	157639543	157644923		protein_coding				upstream_6515
2020YN-GLM	S2B_107251192	2B	107251192	4.76447	0.0513768	1	TraesCS2B02G140700	2B	-1	107379464	107380509		protein_coding				downstream_129317
2020YN-GLM	S2B_128660582	2B	128660582	4.49214	0.0479871	2	TraesCS2B02G156300	2B	1	129391715	129393226		protein_coding				upstream_281303
2020YN-GLM	S2B_183091194	2B	183091194	5.40012	0.0587087	1	TraesCS2B02G203400	2B	1	183129037	183130586		protein_coding	GO:0016021	integral component of membrane		downstream_39392
2020YN-GLM	S2B_139210694	2B	139210694	4.51856	0.0483085	2	TraesCS2B02G166400	2B	1	139340594	139344539		protein_coding	GO:0016021	integral component of membrane		downstream_133845
2020YN-GLM	S2B_157587342	2B	157587342	4.66959	0.0506124	1	TraesCS2B02G182700	2B	-1	157639543	157644923		protein_coding				upstream_6515
2020YN-GLM	S2B_171433228	2B	171433228	4.33068	0.0460784	6	TraesCS2B02G194400	2B	1	171453154	171455648		protein_coding	GO:0003735	structural constituent of ribosome	40S ribosomal protein SA [Source:UniProtKB/TrEMBL;Acc:W5BPU1]	downstream_22420
2020YN-GLM	S2B_233285060	2B	233285060	5.66756	0.0618648	1	TraesCS2B02G234700	2B	-1	233545943	233554545		protein_coding	GO:0005524	ATP binding	RAS associated with diabetes protein 51C [Source:Projected from Arabidopsis thaliana (AT2G45280) UniProtKB/TrEMBL;Acc:F4IW45]	upstream_9902
2020YN-GLM	S2B_183091194	2B	183091194	5.40012	0.0587087	1	TraesCS2B02G203400	2B	1	183129037	183130586		protein_coding	GO:0016021	integral component of membrane		downstream_39392
2020YN-GLM	S2B_187501471	2B	187501471	4.03292	0.0426845	2	TraesCS2B02G207400	2B	-1	188020733	188023707		protein_coding				downstream_522236
2020YN-GLM	S2B_279710626	2B	279710626	4.88273	0.0576583	1	TraesCS2B02G253900	2B	1	280483083	280496140		protein_coding				upstream_521538
2020YN-GLM	S2B_190129098	2B	190129098	4.0846	0.0432975	2	TraesCS2B02G208900	2B	1	190195041	190198998		protein_coding	GO:0016021	integral component of membrane		downstream_69900
2020YN-GLM	S2B_283773543	2B	283773543	6.64397	0.0779873	1	TraesCS2B02G254700	2B	-1	285049096	285056580		protein_coding	GO:0005634	nucleus		upstream_603562
2020YN-GLM	S2B_193973247	2B	193973247	4.01457	0.0431364	2	TraesCS2B02G210600	2B	1	194378550	194380852		protein_coding				downstream_407605
2020YN-GLM	S2B_305092661	2B	305092661	5.89279	0.0645092	1	TraesCS2B02G257200	2B	1	305313158	305328915		protein_coding	GO:0005737	cytoplasm		downstream_236254
2020YN-GLM	S2B_208042641	2B	208042641	4.32883	0.0460557	1	TraesCS2B02G218800	2B	-1	208210598	208212008		protein_coding	GO:0043565	sequence-specific DNA binding		downstream_169367
2020YN-GLM	S2B_307739460	2B	307739460	4.6216	0.0557293	1	TraesCS2B02G257400	2B	1	308714375	308726420		protein_coding	GO:0016021	integral component of membrane		upstream_831180
2020YN-GLM	S2B_360949162	2B	360949162	4.95468	0.064768	2	TraesCS2B02G267700	2B	1	360971784	360979940		protein_coding	GO:0000398	mRNA splicing, via spliceosome		downstream_30778
2020YN-GLM	S2B_367326152	2B	367326152	4.72125	0.0725832	1	TraesCS2B02G269700	2B	1	367657356	367709290		protein_coding	GO:0005515	protein binding	EMB2654 [Source:Projected from Arabidopsis thaliana (AT2G41720) UniProtKB/TrEMBL;Acc:A0A178VXZ9]	downstream_383138
2020YN-GLM	S2B_419766847	2B	419766847	5.89279	0.0645092	1	TraesCS2B02G299500	2B	1	419937889	419939193		protein_coding				upstream_137787
2020YN-GLM	S2B_450532999	2B	450532999	4.63451	0.063986	3	TraesCS2B02G315300	2B	1	450757804	450760296		protein_coding	GO:0030170	pyridoxal phosphate binding		upstream_162161
2020YN-GLM	S2B_457131138	2B	457131138	4.80688	0.0576261	1	TraesCS2B02G320600	2B	1	457194550	457195725		protein_coding				upstream_17453
2020YN-GLM	S2B_297547552	2B	297547552	4.4698	0.0477208	1	TraesCS2B02G256200	2B	-1	297991140	297992637		protein_coding				upstream_107801
2020YN-GLM	S2B_462963417	2B	462963417	4.52143	0.053926	4	TraesCS2B02G324100	2B	-1	463209610	463212143		protein_coding	GO:0016021	integral component of membrane		upstream_9639
2020YN-GLM	S2B_498239750	2B	498239750	4.70553	0.0513791	1	TraesCS2B02G351000	2B	-1	498309550	498311165		protein_coding	GO:0043565	sequence-specific DNA binding	MYB80 [Source:Projected from Arabidopsis thaliana (AT5G56110) UniProtKB/TrEMBL;Acc:A0A178UM75]	downstream_71415
2020YN-GLM	S2B_307739460	2B	307739460	4.6216	0.0557293	1	TraesCS2B02G257400	2B	1	308714375	308726420		protein_coding	GO:0016021	integral component of membrane		upstream_831180
2020YN-GLM	S2B_352716575	2B	352716575	4.38091	0.0469868	2	TraesCS2B02G263300	2B	1	353564383	353586910		protein_coding	GO:0005737	cytoplasm	Valine--tRNA ligase, chloroplastic/mitochondrial 2 [Source:Projected from Arabidopsis thaliana (AT5G16715) UniProtKB/Swiss-Prot;Acc:F4KE63]	upstream_417990
2020YN-GLM	S2B_523128890	2B	523128890	5.45223	0.0593289	1	TraesCS2B02G367000	2B	1	523232974	523234807		protein_coding				upstream_40976
2020YN-GLM	S2B_360949162	2B	360949162	4.95468	0.064768	2	TraesCS2B02G267700	2B	1	360971784	360979940		protein_coding	GO:0000398	mRNA splicing, via spliceosome		downstream_30778
2020YN-GLM	S2B_367326152	2B	367326152	4.72125	0.0725832	1	TraesCS2B02G269700	2B	1	367657356	367709290		protein_coding	GO:0005515	protein binding	EMB2654 [Source:Projected from Arabidopsis thaliana (AT2G41720) UniProtKB/TrEMBL;Acc:A0A178VXZ9]	downstream_383138
2020YN-GLM	S2B_419766847	2B	419766847	5.89279	0.0645092	1	TraesCS2B02G299500	2B	1	419937889	419939193		protein_coding				upstream_137787
2020YN-GLM	S2B_450532999	2B	450532999	4.63451	0.063986	3	TraesCS2B02G315300	2B	1	450757804	450760296		protein_coding	GO:0030170	pyridoxal phosphate binding		upstream_162161
2020YN-GLM	S2B_456819613	2B	456819613	4.09151	0.0499479	2	TraesCS2B02G320500	2B	1	457108855	457113685		protein_coding	GO:0005737	cytoplasm	Similar to Serine/threonine-protein kinase SAPK7 [Source: Projected from Oryza sativa (Os04g0432000)]	downstream_294072
2020YN-GLM	S2B_753974931	2B	753974931	4.8729	0.0780113	3	TraesCS2B02G561100	2B	1	753986874	753987422		protein_coding				upstream_571
2020YN-GLM	S2B_460216091	2B	460216091	4.07314	0.0438432	6	TraesCS2B02G322200	2B	-1	460550559	460551799		protein_coding	GO:0003677	DNA binding		downstream_335708
2020YN-GLM	S2B_768242906	2B	768242906	4.54516	0.0512681	1	TraesCS2B02G580800	2B	1	768289431	768293206		protein_coding	GO:0016021	integral component of membrane		downstream_50300
2020YN-GLM	S2B_467192438	2B	467192438	4.39686	0.0647358	1	TraesCS2B02G326500	2B	1	467475902	467480596		protein_coding				downstream_288158
2020YN-GLM	S2B_793146159	2B	793146159	5.29414	0.0582935	2	TraesCS2B02G614200	2B	-1	793164098	793165621		protein_coding				upstream_3961
2020YN-GLM	S2B_484158211	2B	484158211	4.38091	0.0489439	1	TraesCS2B02G339000	2B	1	484490685	484492160		protein_coding	GO:0005515	protein binding		upstream_150071
2020YN-GLM	S2B_498239750	2B	498239750	4.70553	0.0513791	1	TraesCS2B02G351000	2B	-1	498309550	498311165		protein_coding	GO:0043565	sequence-specific DNA binding	MYB80 [Source:Projected from Arabidopsis thaliana (AT5G56110) UniProtKB/TrEMBL;Acc:A0A178UM75]	downstream_71415
2020YN-GLM	S2B_504094086	2B	504094086	6.15927	0.105823	1	TraesCS2B02G353200	2B	-1	504198716	504207856		protein_coding	GO:0004553	hydrolase activity, hydrolyzing O-glycosyl compounds		downstream_113770
2020YN-GLM	S2B_523128890	2B	523128890	5.45223	0.0593289	1	TraesCS2B02G367000	2B	1	523232974	523234807		protein_coding				upstream_40976
2020YN-GLM	S2B_533511210	2B	533511210	5.06601	0.0547717	1	TraesCS2B02G374300	2B	-1	534382417	534383136		protein_coding				upstream_36785
2020YN-GLM	S2B_572205511	2B	572205511	5.82974	0.0791781	2	TraesCS2B02G404100	2B	1	572309248	572311755		protein_coding				upstream_25562
2020YN-GLM	S2B_584627464	2B	584627464	4.05012	0.066168	2	TraesCS2B02G411000	2B	1	584691599	584695392		protein_coding	GO:0005524	ATP binding		downstream_67928
2020YN-GLM	S2B_642816061	2B	642816061	4.34008	0.0537734	1	TraesCS2B02G449600	2B	-1	642977616	642979561		protein_coding	GO:0016747	acyltransferase activity, transferring groups other than amino-acyl groups		upstream_25249
2020YN-GLM	S2B_690660797	2B	690660797	6.09909	0.0687895	1	TraesCS2B02G492400	2B	-1	690676890	690677201		protein_coding	GO:0003677	DNA binding	Histone H4 variant TH011 [Source:UniProtKB/Swiss-Prot;Acc:P62785]	downstream_16404
2020YN-GLM	S2B_696309859	2B	696309859	4.05404	0.0595276	1	TraesCS2B02G501200	2B	-1	696355533	696362953		protein_coding	GO:0005507	copper ion binding	Methylmalonate-semialdehyde dehydrogenase [acylating], mitochondrial [Source:Projected from Arabidopsis thaliana (AT2G14170) UniProtKB/Swiss-Prot;Acc:Q0WM29]	downstream_53094
2020YN-GLM	S2B_711155117	2B	711155117	4.065	0.0562656	1	TraesCS2B02G516200	2B	1	711161395	711162740		protein_coding	GO:0006355	regulation of transcription, DNA-templated		downstream_7623
2020YN-GLM	S2B_719792000	2B	719792000	4.21753	0.0468846	1	TraesCS2B02G525700	2B	-1	719795079	719798058		protein_coding	GO:0016021	integral component of membrane		downstream_6058
2020YN-GLM	S2B_730602739	2B	730602739	4.34582	0.0470213	1	TraesCS2B02G534300	2B	1	730610166	730613531		protein_coding	GO:0006464	cellular protein modification process		downstream_10792
2020YN-GLM	S2B_750067498	2B	750067498	4.39147	0.0464471	2	TraesCS2B02G555600	2B	1	750154070	750154915		protein_coding				upstream_49007
2020YN-GLM	S2B_753974956	2B	753974956	4.05404	0.0618463	7	TraesCS2B02G561100	2B	1	753986874	753987422		protein_coding				upstream_596
2020YN-GLM	S2B_768317233	2B	768317233	4.14569	0.0448569	4	TraesCS2B02G580900	2B	-1	768547900	768551035		protein_coding	GO:0016021	integral component of membrane		upstream_24027
2020YN-GLM	S2B_793146159	2B	793146159	5.29414	0.0582935	2	TraesCS2B02G614200	2B	-1	793164098	793165621		protein_coding				upstream_3961
2020YN-GLM	S2D_2460525	2D	2460525	4.5784	0.0602801	1	TraesCS2D02G004000	2D	-1	2470169	2474909		protein_coding	GO:0005634	nucleus	tRNA (adenine(58)-N(1))-methyltransferase non-catalytic subunit TRM6 [Source:UniProtKB/TrEMBL;Acc:A0A1D5UY66]	upstream_7960
2020YN-GLM	S2D_2460525	2D	2460525	4.5784	0.0602801	1	TraesCS2D02G004000	2D	-1	2470169	2474909		protein_coding	GO:0005634	nucleus	tRNA (adenine(58)-N(1))-methyltransferase non-catalytic subunit TRM6 [Source:UniProtKB/TrEMBL;Acc:A0A1D5UY66]	upstream_7960
2020YN-GLM	S2D_24201096	2D	24201096	4.49485	0.0663778	1	TraesCS2D02G059100	2D	1	24488173	24488970		protein_coding				downstream_287874
2020YN-GLM	S2D_100029690	2D	100029690	4.85387	0.0531203	1	TraesCS2D02G156800	2D	-1	100184516	100185991		protein_coding	GO:0006355	regulation of transcription, DNA-templated		downstream_156301
2020YN-GLM	S2D_100029690	2D	100029690	4.85387	0.0531203	1	TraesCS2D02G156800	2D	-1	100184516	100185991		protein_coding	GO:0006355	regulation of transcription, DNA-templated		downstream_156301
2020YN-GLM	S2D_232402807	2D	232402807	5.07676	0.0549019	1	TraesCS2D02G236300	2D	-1	233138146	233139605		protein_coding	GO:0098869	cellular oxidant detoxification		downstream_736798
2020YN-GLM	S2D_126319464	2D	126319464	4.31158	0.0644064	5	TraesCS2D02G181500	2D	1	126683368	126685146		protein_coding				upstream_169721
2020YN-GLM	S2D_298424973	2D	298424973	5.04721	0.0545496	1	TraesCS2D02G250400	2D	1	298837058	298840633		protein_coding	GO:0003697	single-stranded DNA binding		upstream_127573
2020YN-GLM	S2D_141125676	2D	141125676	4.28233	0.045513	1	TraesCS2D02G195000	2D	1	141191338	141192833		protein_coding				upstream_20449
2020YN-GLM	S2D_314581735	2D	314581735	4.67572	0.0730763	1	TraesCS2D02G258900	2D	1	314795145	314795657		protein_coding				upstream_15504
2020YN-GLM	S2D_232402807	2D	232402807	5.07676	0.0549019	1	TraesCS2D02G236300	2D	-1	233138146	233139605		protein_coding	GO:0098869	cellular oxidant detoxification		downstream_736798
2020YN-GLM	S2D_298424973	2D	298424973	5.04721	0.0545496	1	TraesCS2D02G250400	2D	1	298837058	298840633		protein_coding	GO:0003697	single-stranded DNA binding		upstream_127573
2020YN-GLM	S2D_314581735	2D	314581735	4.67572	0.0730763	1	TraesCS2D02G258900	2D	1	314795145	314795657		protein_coding				upstream_15504
2020YN-GLM	S2D_407169895	2D	407169895	4.76195	0.0511883	1	TraesCS2D02G317600	2D	-1	407203246	407207509		protein_coding	GO:0005737	cytoplasm		downstream_37614
2020YN-GLM	S2D_333024514	2D	333024514	5.65956	0.0623925	1	TraesCS2D02G270000	2D	-1	333498463	333503311		protein_coding	GO:0046983	protein dimerization activity		upstream_465103
2020YN-GLM	S2D_364509255	2D	364509255	4.0278	0.0430777	2	TraesCS2D02G286100	2D	1	364921690	364924246		protein_coding	GO:0046982	protein heterodimerization activity	Protein MHF1 homolog [Source:Projected from Arabidopsis thaliana (AT5G50930) UniProtKB/Swiss-Prot;Acc:Q9FI55]	upstream_339240
2020YN-GLM	S2D_452516008	2D	452516008	6.43652	0.0719317	1	TraesCS2D02G353800	2D	-1	452556890	452557951		protein_coding	GO:0016021	integral component of membrane		downstream_41943
2020YN-GLM	S2D_368247690	2D	368247690	4.29585	0.0559146	1	TraesCS2D02G287900	2D	-1	368524643	368526272		protein_coding				upstream_234036
2020YN-GLM	S2D_470922988	2D	470922988	7.62525	0.0859294	1	TraesCS2D02G366400	2D	-1	471054762	471056394		protein_coding	GO:0003677	DNA binding		upstream_12352
2020YN-GLM	S2D_407169895	2D	407169895	4.76195	0.0511883	1	TraesCS2D02G317600	2D	-1	407203246	407207509		protein_coding	GO:0005737	cytoplasm		downstream_37614
2020YN-GLM	S2D_423246367	2D	423246367	4.42946	0.0496131	1	TraesCS2D02G330300	2D	-1	423279797	423280466		protein_coding				upstream_33026
2020YN-GLM	S2D_597245471	2D	597245471	6.28483	0.0708275	1	TraesCS2D02G503100	2D	1	597322477	597323258		protein_coding	GO:0003700	DNA-binding transcription factor activity		downstream_77787
2020YN-GLM	S2D_446647680	2D	446647680	7.7167	0.09111	1	TraesCS2D02G348800	2D	-1	446651954	446653265		protein_coding	GO:0005975	carbohydrate metabolic process		downstream_5585
2020YN-GLM	S2D_452516008	2D	452516008	6.43652	0.0719317	1	TraesCS2D02G353800	2D	-1	452556890	452557951		protein_coding	GO:0016021	integral component of membrane		downstream_41943
2020YN-GLM	S2D_470922988	2D	470922988	7.62525	0.0859294	1	TraesCS2D02G366400	2D	-1	471054762	471056394		protein_coding	GO:0003677	DNA binding		upstream_12352
2020YN-GLM	S2D_539144105	2D	539144105	4.11295	0.0453209	1	TraesCS2D02G426800	2D	-1	539167118	539169408		protein_coding	GO:0016747	acyltransferase activity, transferring groups other than amino-acyl groups		downstream_25303
2020YN-GLM	S2D_544195020	2D	544195020	4.44977	0.0493926	4	TraesCS2D02G431800	2D	1	544259397	544260736		protein_coding	GO:0004553	hydrolase activity, hydrolyzing O-glycosyl compounds	Xyloglucan endotransglucosylase/hydrolase [Source:UniProtKB/TrEMBL;Acc:A0A1D5UQS9]	upstream_23175
2020YN-GLM	S2D_579690410	2D	579690410	4.41454	0.047526	1	TraesCS2D02G478200	2D	1	579740373	579742062		protein_coding	GO:0016758	hexosyltransferase activity	Glycosyltransferase [Source:UniProtKB/TrEMBL;Acc:A0A1D5UMV3]	downstream_51652
2020YN-GLM	S2D_597245471	2D	597245471	6.28483	0.0708275	1	TraesCS2D02G503100	2D	1	597322477	597323258		protein_coding	GO:0003700	DNA-binding transcription factor activity		downstream_77787
2020YN-GLM	S2D_600968889	2D	600968889	4.01773	0.0425637	1	TraesCS2D02G507100	2D	1	600972574	600975540		protein_coding	GO:0016021	integral component of membrane		downstream_6651
2020YN-GLM	S3A_12622093	3A	12622093	4.58336	0.0662789	1	TraesCS3A02G022300	3A	-1	12729239	12731570		protein_coding				downstream_109477
2020YN-GLM	S3A_12622093	3A	12622093	4.58336	0.0662789	1	TraesCS3A02G022300	3A	-1	12729239	12731570		protein_coding				downstream_109477
2020YN-GLM	S3A_37012178	3A	37012178	4.20343	0.0601721	11	TraesCS3A02G061900	3A	1	37189181	37189741		protein_coding	GO:0020037	heme binding		upstream_66410
2020YN-GLM	S3A_42634612	3A	42634612	4.96257	0.0645101	1	TraesCS3A02G070700	3A	1	42792560	42794516		protein_coding				downstream_159904
2020YN-GLM	S3A_42634612	3A	42634612	4.96257	0.0645101	1	TraesCS3A02G070700	3A	1	42792560	42794516		protein_coding				downstream_159904
2020YN-GLM	S3A_48443125	3A	48443125	5.25727	0.0580768	1	TraesCS3A02G077300	3A	-1	48663110	48663771		protein_coding	GO:0020037	heme binding		downstream_220646
2020YN-GLM	S3A_48443125	3A	48443125	5.25727	0.0580768	1	TraesCS3A02G077300	3A	-1	48663110	48663771		protein_coding	GO:0020037	heme binding		downstream_220646
2020YN-GLM	S3A_72708409	3A	72708409	5.34582	0.0683984	1	TraesCS3A02G108000	3A	-1	72896734	72898021		protein_coding	GO:0003677	DNA binding	R2R3-MYB protein [Source:UniProtKB/TrEMBL;Acc:G9DR71]	upstream_8681
2020YN-GLM	S3A_72708409	3A	72708409	5.34582	0.0683984	1	TraesCS3A02G108000	3A	-1	72896734	72898021		protein_coding	GO:0003677	DNA binding	R2R3-MYB protein [Source:UniProtKB/TrEMBL;Acc:G9DR71]	upstream_8681
2020YN-GLM	S3A_135277257	3A	135277257	4.02641	0.0429744	2	TraesCS3A02G149700	3A	1	135378286	135387809		protein_coding	GO:0032196	transposition		downstream_110552
2020YN-GLM	S3A_164537897	3A	164537897	4.6517	0.0501088	1	TraesCS3A02G162200	3A	1	164610874	164613017		protein_coding				downstream_75120
2020YN-GLM	S3A_148344998	3A	148344998	4.08884	0.0439656	1	TraesCS3A02G155400	3A	1	148603253	148611225		protein_coding	GO:0005524	ATP binding		downstream_266227
2020YN-GLM	S3A_232012477	3A	232012477	5.67985	0.0619654	1	TraesCS3A02G189400	3A	-1	232268975	232277174		protein_coding	GO:0006491	N-glycan processing		downstream_264697
2020YN-GLM	S3A_164537897	3A	164537897	4.6517	0.0501088	1	TraesCS3A02G162200	3A	1	164610874	164613017		protein_coding				downstream_75120
2020YN-GLM	S3A_234083632	3A	234083632	4.35262	0.076277	2	TraesCS3A02G189600	3A	1	234210384	234215073		protein_coding	GO:0005634	nucleus		downstream_131441
2020YN-GLM	S3A_304995351	3A	304995351	5.89963	0.0685565	1	TraesCS3A02G197200	3A	1	306859162	306882767		protein_coding	GO:0005515	protein binding		upstream_104287
2020YN-GLM	S3A_282240433	3A	282240433	4.65365	0.0510442	1	TraesCS3A02G195500	3A	-1	283093819	283112506		protein_coding	GO:0016787	hydrolase activity		downstream_872073
2020YN-GLM	S3A_289302782	3A	289302782	4.10624	0.0476883	2	TraesCS3A02G195700	3A	1	290414357	290449772		protein_coding	GO:0006355	regulation of transcription, DNA-templated		upstream_759833
2020YN-GLM	S3A_345817604	3A	345817604	8.38722	0.0949088	1	TraesCS3A02G202700	3A	-1	345866302	345876450		protein_coding	GO:0004722	protein serine/threonine phosphatase activity	Protein phosphatase 2C 57 [Source:Projected from Arabidopsis thaliana (AT4G27800) UniProtKB/Swiss-Prot;Acc:P49599]	downstream_58846
2020YN-GLM	S3A_349444094	3A	349444094	5.16241	0.0561553	3	TraesCS3A02G203300	3A	-1	351124717	351129185		protein_coding				upstream_429133
2020YN-GLM	S3A_365464460	3A	365464460	4.67162	0.0501091	1	TraesCS3A02G207600	3A	-1	365478496	365485378		protein_coding				downstream_20918
2020YN-GLM	S3A_342311260	3A	342311260	4.1152	0.043869	1	TraesCS3A02G202500	3A	1	343171052	343182447		protein_coding	GO:0016491	oxidoreductase activity		upstream_55971
2020YN-GLM	S3A_393381413	3A	393381413	4.93181	0.0539647	1	TraesCS3A02G216100	3A	1	393909298	393913616		protein_coding	GO:0005524	ATP binding		upstream_11726
2020YN-GLM	S3A_413361535	3A	413361535	4.767	0.0514979	1	TraesCS3A02G221800	3A	1	413678531	413682798		protein_coding	GO:0045454	cell redox homeostasis		downstream_321263
2020YN-GLM	S3A_365464460	3A	365464460	4.67162	0.0501091	1	TraesCS3A02G207600	3A	-1	365478496	365485378		protein_coding				downstream_20918
2020YN-GLM	S3A_368167390	3A	368167390	5.03339	0.0543857	1	TraesCS3A02G208300	3A	1	368411113	368414338		protein_coding	GO:0005509	calcium ion binding		downstream_246948
2020YN-GLM	S3A_386837197	3A	386837197	4.30103	0.0457268	1	TraesCS3A02G213800	3A	1	387296319	387299743		protein_coding				downstream_462546
2020YN-GLM	S3A_393381413	3A	393381413	4.93181	0.0539647	1	TraesCS3A02G216100	3A	1	393909298	393913616		protein_coding	GO:0005524	ATP binding		upstream_11726
2020YN-GLM	S3A_487061977	3A	487061977	4.66154	0.0510597	8	TraesCS3A02G263400	3A	1	487431890	487435435		protein_coding	GO:0009507	chloroplast		upstream_131891
2020YN-GLM	S3A_490252873	3A	490252873	8.35754	0.0934559	1	TraesCS3A02G265800	3A	-1	490337457	490338017		protein_coding	GO:0005634	nucleus		upstream_83024
2020YN-GLM	S3A_424004108	3A	424004108	4.18243	0.0443263	1	TraesCS3A02G226800	3A	1	424080326	424081273		protein_coding	GO:0003735	structural constituent of ribosome	50S ribosomal protein L31 [Source:UniProtKB/TrEMBL;Acc:W5CQ20]	upstream_26973
2020YN-GLM	S3A_497398834	3A	497398834	4.69897	0.0619482	19	TraesCS3A02G270300	3A	1	497646754	497649263		protein_coding	GO:0016491	oxidoreductase activity		downstream_250429
2020YN-GLM	S3A_500037783	3A	500037783	4.95861	0.0778357	7	TraesCS3A02G271400	3A	-1	500526004	500527390		protein_coding				upstream_6936
2020YN-GLM	S3A_517016881	3A	517016881	4.51286	0.0494378	57	TraesCS3A02G288900	3A	1	517074705	517080156		protein_coding				downstream_63275
2020YN-GLM	S3A_456030737	3A	456030737	4.383	0.0470458	1	TraesCS3A02G242600	3A	1	456409469	456410209		protein_coding				upstream_225453
2020YN-GLM	S3A_537873230	3A	537873230	4.82102	0.0980293	227	TraesCS3A02G303600	3A	1	538005070	538009501		protein_coding	GO:0006629	lipid metabolic process	SDP1 [Source:Projected from Arabidopsis thaliana (AT5G04040) UniProtKB/TrEMBL;Acc:A0A178UB07]	upstream_126587
2020YN-GLM	S3A_557831597	3A	557831597	5.09583	0.0562572	2	TraesCS3A02G317200	3A	-1	557914808	557916121		protein_coding	GO:0031047	gene silencing by RNA		downstream_84524
2020YN-GLM	S3A_487795152	3A	487795152	4.13194	0.0468729	11	TraesCS3A02G263900	3A	-1	487853163	487855279		protein_coding	GO:0005515	protein binding		downstream_60127
2020YN-GLM	S3A_608900971	3A	608900971	6.11634	0.0798178	1	TraesCS3A02G361300	3A	1	609473426	609476992		protein_coding	GO:0003676	nucleic acid binding		upstream_83409
2020YN-GLM	S3A_617597763	3A	617597763	4.84466	0.0636817	8	TraesCS3A02G368700	3A	1	618164382	618166820		protein_coding	GO:0003677	DNA binding		upstream_62975
2020YN-GLM	S3A_519384766	3A	519384766	4.08513	0.0431722	63	TraesCS3A02G290500	3A	1	519391063	519391260		protein_coding	GO:0016021	integral component of membrane		downstream_6494
2020YN-GLM	S3A_628479308	3A	628479308	4.62893	0.0533132	2	TraesCS3A02G379200	3A	-1	628874148	628875154		protein_coding	GO:0006749	glutathione metabolic process		upstream_171332
2020YN-GLM	S3A_537873230	3A	537873230	4.82102	0.0980293	243	TraesCS3A02G303600	3A	1	538005070	538009501		protein_coding	GO:0006629	lipid metabolic process	SDP1 [Source:Projected from Arabidopsis thaliana (AT5G04040) UniProtKB/TrEMBL;Acc:A0A178UB07]	upstream_126587
2020YN-GLM	S3A_708348554	3A	708348554	5.09313	0.0550914	1	TraesCS3A02G476800	3A	-1	708672290	708673444		protein_coding	GO:0005515	protein binding		upstream_24732
2020YN-GLM	S3A_562842086	3A	562842086	4.23359	0.0496476	1	TraesCS3A02G320100	3A	1	562869998	562874652		protein_coding	GO:0046872	metal ion binding	Purple acid phosphatase [Source:UniProtKB/TrEMBL;Acc:A0A1D5V8P4]	downstream_32566
2020YN-GLM	S3A_729700410	3A	729700410	6.56384	0.101848	1	TraesCS3A02G508700	3A	-1	729754314	729757349		protein_coding	GO:0016021	integral component of membrane		upstream_8148
2020YN-GLM	S3A_568757911	3A	568757911	4.48545	0.0480495	2	TraesCS3A02G324200	3A	1	568971914	568973639		protein_coding	GO:0005515	protein binding		upstream_91669
2020YN-GLM	S3A_741240716	3A	741240716	4.56067	0.0515595	3	TraesCS3A02G527200	3A	-1	741624913	741625248		protein_coding	GO:0008285	negative regulation of cell population proliferation		upstream_63102
2020YN-GLM	S3A_608900971	3A	608900971	6.11634	0.0798178	1	TraesCS3A02G361300	3A	1	609473426	609476992		protein_coding	GO:0003676	nucleic acid binding		upstream_83409
2020YN-GLM	S3A_617597763	3A	617597763	4.84466	0.0636817	20	TraesCS3A02G368700	3A	1	618164382	618166820		protein_coding	GO:0003677	DNA binding		upstream_62975
2020YN-GLM	S3A_628479308	3A	628479308	4.62893	0.0533132	2	TraesCS3A02G379200	3A	-1	628874148	628875154		protein_coding	GO:0006749	glutathione metabolic process		upstream_171332
2020YN-GLM	S3A_632754711	3A	632754711	4.12378	0.0440246	1	TraesCS3A02G383500	3A	-1	632776182	632777834		protein_coding	GO:0046872	metal ion binding	Amidophosphoribosyltransferase [Source:UniProtKB/TrEMBL;Acc:A0A1D5VEA1]	upstream_12741
2020YN-GLM	S3A_683895802	3A	683895802	4.2652	0.0466137	1	TraesCS3A02G442000	3A	1	684040773	684045606		protein_coding	GO:0006351	transcription, DNA-templated	Auxin response factor [Source:UniProtKB/TrEMBL;Acc:A0A1D5V4K2]	downstream_149804
2020YN-GLM	S3A_692706753	3A	692706753	4.00745	0.0677205	1	TraesCS3A02G454600	3A	1	692711739	692721208		protein_coding	GO:0003677	DNA binding		downstream_14455
2020YN-GLM	S3A_702589313	3A	702589313	4.32975	0.0462229	12	TraesCS3A02G471100	3A	-1	702903268	702905243		protein_coding	GO:0008168	methyltransferase activity		upstream_8278
2020YN-GLM	S3A_708348554	3A	708348554	5.09313	0.0550914	1	TraesCS3A02G476800	3A	-1	708672290	708673444		protein_coding	GO:0005515	protein binding		upstream_24732
2020YN-GLM	S3A_712778645	3A	712778645	4.47756	0.0573087	1	TraesCS3A02G482300	3A	-1	713102767	713104726		protein_coding	GO:0016787	hydrolase activity		upstream_49067
2020YN-GLM	S3A_729700410	3A	729700410	6.56384	0.101848	1	TraesCS3A02G508700	3A	-1	729754314	729757349		protein_coding	GO:0016021	integral component of membrane		upstream_8148
2020YN-GLM	S3A_741240637	3A	741240637	4.08566	0.0451624	5	TraesCS3A02G527200	3A	-1	741624913	741625248		protein_coding	GO:0008285	negative regulation of cell population proliferation		upstream_63023
2020YN-GLM	S3B_2492521	3B	2492521	5.28483	0.0814444	7	TraesCS3B02G004300	3B	1	2491979	2493523		protein_coding	GO:0006508	proteolysis		WithinGeneBody
2020YN-GLM	S3B_2492521	3B	2492521	5.28483	0.0814444	12	TraesCS3B02G004300	3B	1	2491979	2493523		protein_coding	GO:0006508	proteolysis		WithinGeneBody
2020YN-GLM	S3B_6159467	3B	6159467	4.10902	0.0527822	1	TraesCS3B02G014500	3B	-1	6177980	6178705		protein_coding				downstream_19238
2020YN-GLM	S3B_9569243	3B	9569243	4.86646	0.0545409	1	TraesCS3B02G022400	3B	-1	9568439	9573009		protein_coding	GO:0016020	membrane	Serine/threonine-protein kinase [Source:UniProtKB/TrEMBL;Acc:A0A1D5WAM0]	WithinGeneBody
2020YN-GLM	S3B_9569243	3B	9569243	4.86646	0.0545409	1	TraesCS3B02G022400	3B	-1	9568439	9573009		protein_coding	GO:0016020	membrane	Serine/threonine-protein kinase [Source:UniProtKB/TrEMBL;Acc:A0A1D5WAM0]	WithinGeneBody
2020YN-GLM	S3B_19963844	3B	19963844	4.03621	0.0427851	5	TraesCS3B02G040500	3B	-1	20003399	20003512		protein_coding	GO:0009512	cytochrome b6f complex		downstream_39668
2020YN-GLM	S3B_70490008	3B	70490008	5.284	0.0607997	2	TraesCS3B02G104100	3B	1	70578389	70578592		protein_coding	GO:0004867	serine-type endopeptidase inhibitor activity		upstream_24694
2020YN-GLM	S3B_70490008	3B	70490008	5.284	0.0607997	2	TraesCS3B02G104100	3B	1	70578389	70578592		protein_coding	GO:0004867	serine-type endopeptidase inhibitor activity		upstream_24694
2020YN-GLM	S3B_133376715	3B	133376715	5.13906	0.0739946	1	TraesCS3B02G145100	3B	1	133381587	133383648		protein_coding	GO:0005515	protein binding		upstream_3851
2020YN-GLM	S3B_118198204	3B	118198204	4.08725	0.0482129	1	TraesCS3B02G135600	3B	1	118251232	118253003		protein_coding				downstream_54799
2020YN-GLM	S3B_157802020	3B	157802020	4.5376	0.048524	1	TraesCS3B02G161200	3B	1	157910817	157913743		protein_coding				upstream_33869
2020YN-GLM	S3B_190089223	3B	190089223	4.5376	0.0487466	1	TraesCS3B02G181500	3B	1	190468226	190474481		protein_coding	GO:0006351	transcription, DNA-templated	Auxin-responsive protein [Source:UniProtKB/TrEMBL;Acc:A0A077RYD1]	downstream_385258
2020YN-GLM	S3B_152790071	3B	152790071	4.01055	0.0448032	1	TraesCS3B02G158000	3B	-1	152834816	152835610		protein_coding	GO:0003700	DNA-binding transcription factor activity		downstream_45539
2020YN-GLM	S3B_200778467	3B	200778467	4.50724	0.0514264	1	TraesCS3B02G184800	3B	1	200831102	200831389		protein_coding	GO:0006351	transcription, DNA-templated		downstream_52922
2020YN-GLM	S3B_157802020	3B	157802020	4.5376	0.048524	1	TraesCS3B02G161200	3B	1	157910817	157913743		protein_coding				upstream_33869
2020YN-GLM	S3B_181378172	3B	181378172	4.03012	0.0434914	1	TraesCS3B02G177700	3B	1	181493998	181497822		protein_coding	GO:0030008	TRAPP complex		upstream_56081
2020YN-GLM	S3B_240763185	3B	240763185	5.32331	0.0637069	1	TraesCS3B02G206000	3B	1	240800913	240804518		protein_coding	GO:0016021	integral component of membrane		downstream_41333
2020YN-GLM	S3B_192448106	3B	192448106	4.22113	0.0447828	3	TraesCS3B02G182700	3B	1	193605454	193613941		protein_coding	GO:0008033	tRNA processing		downstream_1165835
2020YN-GLM	S3B_247428544	3B	247428544	4.93181	0.0534213	2	TraesCS3B02G210700	3B	1	248248684	248249946		protein_coding	GO:0005515	protein binding		upstream_433461
2020YN-GLM	S3B_201881851	3B	201881851	4.14997	0.0441227	3	TraesCS3B02G189800	3B	1	201888040	201889260		protein_coding	GO:0009055	electron transfer activity		downstream_7409
2020YN-GLM	S3B_250279832	3B	250279832	5.22915	0.0568745	1	TraesCS3B02G211300	3B	1	250461917	250468134		protein_coding	GO:0005730	nucleolus	Pre-mRNA-splicing factor SPF27 homolog [Source:Projected from Arabidopsis thaliana (AT3G18165) UniProtKB/Swiss-Prot;Acc:Q949S9]	upstream_276
2020YN-GLM	S3B_206906343	3B	206906343	4.5376	0.048524	2	TraesCS3B02G192500	3B	1	207120527	207124401		protein_coding	GO:0016021	integral component of membrane		downstream_218058
2020YN-GLM	S3B_230957399	3B	230957399	4.46344	0.0476435	1	TraesCS3B02G201200	3B	-1	232634971	232637951		protein_coding	GO:0016020	membrane		upstream_761104
2020YN-GLM	S3B_270395399	3B	270395399	4.78252	0.0537096	1	TraesCS3B02G220600	3B	1	270886816	270890263		protein_coding	GO:0005515	protein binding		downstream_494864
2020YN-GLM	S3B_237337737	3B	237337737	4.30016	0.0484829	1	TraesCS3B02G203300	3B	1	237493893	237496865		protein_coding	GO:0004553	hydrolase activity, hydrolyzing O-glycosyl compounds		upstream_466
2020YN-GLM	S3B_307255355	3B	307255355	4.59688	0.0586931	4854	TraesCS3B02G225000	3B	-1	308386267	308394411		protein_coding				upstream_671583
2020YN-GLM	S3B_365158146	3B	365158146	4.55752	0.0487551	746	TraesCS3B02G234100	3B	1	365498674	365499777		protein_coding	GO:0006749	glutathione metabolic process		downstream_341631
2020YN-GLM	S3B_411418187	3B	411418187	4.53018	0.048442	137	TraesCS3B02G255000	3B	-1	411421894	411427845		protein_coding	GO:0016787	hydrolase activity		downstream_9658
2020YN-GLM	S3B_250339728	3B	250339728	4.05849	0.042858	3	TraesCS3B02G211300	3B	1	250461917	250468134		protein_coding	GO:0005730	nucleolus	Pre-mRNA-splicing factor SPF27 homolog [Source:Projected from Arabidopsis thaliana (AT3G18165) UniProtKB/Swiss-Prot;Acc:Q949S9]	upstream_60172
2020YN-GLM	S3B_422909718	3B	422909718	5.89279	0.0645092	5	TraesCS3B02G264100	3B	-1	422913583	422920139		protein_coding	GO:0009658	chloroplast organization		downstream_10421
2020YN-GLM	S3B_350034300	3B	350034300	4.01954	0.0613502	5156	TraesCS3B02G231600	3B	1	350421337	350433725		protein_coding				upstream_76358
2020YN-GLM	S3B_486149771	3B	486149771	5.00218	0.0540174	1	TraesCS3B02G302300	3B	1	486377909	486379031		protein_coding	GO:0003735	structural constituent of ribosome		downstream_229260
2020YN-GLM	S3B_390177786	3B	390177786	4.00922	0.0517049	821	TraesCS3B02G246000	3B	1	390452484	390454306		protein_coding	GO:0005634	nucleus		downstream_276520
2020YN-GLM	S3B_554358511	3B	554358511	4.68194	0.0502266	2	TraesCS3B02G344700	3B	1	554547313	554549297		protein_coding	GO:0005515	protein binding		downstream_190786
2020YN-GLM	S3B_408550443	3B	408550443	4.00922	0.0424333	155	TraesCS3B02G253900	3B	-1	409041617	409044912		protein_coding	GO:0005524	ATP binding		upstream_185631
2020YN-GLM	S3B_560407291	3B	560407291	4.67778	0.0519047	4	TraesCS3B02G350200	3B	1	560423361	560428141		protein_coding	GO:0016491	oxidoreductase activity		downstream_20850
2020YN-GLM	S3B_628446154	3B	628446154	4.51713	0.0482899	2	TraesCS3B02G398100	3B	-1	628469977	628475070		protein_coding	GO:0005524	ATP binding		downstream_28916
2020YN-GLM	S3B_471728100	3B	471728100	4.33913	0.059874	1	TraesCS3B02G293000	3B	-1	471799652	471801391		protein_coding	GO:0003700	DNA-binding transcription factor activity		downstream_73291
2020YN-GLM	S3B_703902757	3B	703902757	5.1891	0.0690537	2	TraesCS3B02G460300	3B	1	704024855	704026121		protein_coding				upstream_47250
2020YN-GLM	S3B_486149771	3B	486149771	5.00218	0.0540174	1	TraesCS3B02G302300	3B	1	486377909	486379031		protein_coding	GO:0003735	structural constituent of ribosome		downstream_229260
2020YN-GLM	S3B_533387391	3B	533387391	4.17783	0.0520681	1	TraesCS3B02G330000	3B	-1	533453494	533454754		protein_coding				downstream_67363
2020YN-GLM	S3B_810853192	3B	810853192	5.20135	0.0691422	1	TraesCS3B02G582900	3B	-1	810935574	810936125		protein_coding				downstream_82933
2020YN-GLM	S3B_544762594	3B	544762594	4.28067	0.0687244	2	TraesCS3B02G338100	3B	1	544780837	544793535		protein_coding				downstream_30941
2020YN-GLM	S3B_547773795	3B	547773795	4.42366	0.0475252	1	TraesCS3B02G341100	3B	-1	548038414	548039025		protein_coding	GO:0016021	integral component of membrane		upstream_188473
2020YN-GLM	S3B_554358511	3B	554358511	4.68194	0.0502266	2	TraesCS3B02G344700	3B	1	554547313	554549297		protein_coding	GO:0005515	protein binding		downstream_190786
2020YN-GLM	S3B_560407291	3B	560407291	4.67778	0.0519047	4	TraesCS3B02G350200	3B	1	560423361	560428141		protein_coding	GO:0016491	oxidoreductase activity		downstream_20850
2020YN-GLM	S3B_622926948	3B	622926948	4.43533	0.0487917	1	TraesCS3B02G395400	3B	1	623148800	623151091		protein_coding	GO:0016740	transferase activity		upstream_149027
2020YN-GLM	S3B_627842146	3B	627842146	4.07779	0.043091	3	TraesCS3B02G397500	3B	1	627904365	627911181		protein_coding	GO:0005634	nucleus	Protein kinase, putative, expressed [Source:UniProtKB/TrEMBL;Acc:D8L9H2]	downstream_69035
2020YN-GLM	S3B_659782667	3B	659782667	4.23958	0.0454135	3	TraesCS3B02G422800	3B	1	659782983	659788379		protein_coding	GO:0016021	integral component of membrane		downstream_5712
2020YN-GLM	S3B_703902757	3B	703902757	5.1891	0.0690537	3	TraesCS3B02G460300	3B	1	704024855	704026121		protein_coding				upstream_47250
2020YN-GLM	S3B_722747533	3B	722747533	4.08197	0.0517826	1	TraesCS3B02G473700	3B	1	723028055	723031193		protein_coding	GO:0016567	protein ubiquitination		upstream_156151
2020YN-GLM	S3B_780087380	3B	780087380	5.14691	0.0560437	1	TraesCS3B02G542100	3B	-1	780089126	780090028		protein_coding				downstream_2648
2020YN-GLM	S3B_810853192	3B	810853192	5.20135	0.0691422	1	TraesCS3B02G582900	3B	-1	810935574	810936125		protein_coding				downstream_82933
2020YN-GLM	S3B_819944297	3B	819944297	4.40782	0.0705581	2	TraesCS3B02G598000	3B	1	819948115	819949765		protein_coding	GO:0005515	protein binding		downstream_5468
2020YN-GLM	S3B_823677861	3B	823677861	4.33819	0.0664882	1	TraesCS3B02G605300	3B	1	823761895	823762254		protein_coding				downstream_84393
2020YN-GLM	S3D_12511698	3D	12511698	4.48812	0.0488559	1	TraesCS3D02G034400	3D	1	12640242	12641623		protein_coding	GO:0005515	protein binding		upstream_5132
2020YN-GLM	S3D_269342981	3D	269342981	6.0752	0.0685408	3	TraesCS3D02G206600	3D	-1	269611112	269614041		protein_coding	GO:0005525	GTP binding		upstream_58298
2020YN-GLM	S3D_261408611	3D	261408611	4.12378	0.0456835	1	TraesCS3D02G205200	3D	1	261735956	261744761		protein_coding	GO:0016791	phosphatase activity		downstream_336150
2020YN-GLM	S3D_285079317	3D	285079317	5.11577	0.0583271	1	TraesCS3D02G212400	3D	-1	285111954	285126400		protein_coding	GO:0005524	ATP binding		downstream_47083
2020YN-GLM	S3D_293014644	3D	293014644	5.41794	0.0591989	1	TraesCS3D02G216300	3D	1	293190066	293197092		protein_coding	GO:0005515	protein binding		upstream_128068
2020YN-GLM	S3D_303387667	3D	303387667	4.97062	0.0548471	1	TraesCS3D02G222200	3D	-1	303397064	303407470		protein_coding	GO:0016021	integral component of membrane		downstream_19803
2020YN-GLM	S3D_377424717	3D	377424717	4.77728	0.0513648	1	TraesCS3D02G272200	3D	-1	377882782	377894813		protein_coding	GO:0016021	integral component of membrane		upstream_221518
2020YN-GLM	S3D_406045671	3D	406045671	4.77728	0.0515825	1	TraesCS3D02G294700	3D	-1	406151766	406153292		protein_coding				downstream_107621
2020YN-GLM	S3D_377424717	3D	377424717	4.77728	0.0513648	1	TraesCS3D02G272200	3D	-1	377882782	377894813		protein_coding	GO:0016021	integral component of membrane		upstream_221518
2020YN-GLM	S3D_549571630	3D	549571630	4.71444	0.0503155	1	TraesCS3D02G439200	3D	1	549623291	549628498		protein_coding	GO:0016020	membrane	Potassium transporter [Source:UniProtKB/TrEMBL;Acc:A0A341T7N7]	upstream_8485
2020YN-GLM	S3D_553879368	3D	553879368	5.64207	0.0737068	8	TraesCS3D02G444700	3D	-1	553926718	553927447		protein_coding	GO:0009909	regulation of flower development		downstream_48079
2020YN-GLM	S3D_549571630	3D	549571630	4.71444	0.0503155	1	TraesCS3D02G439200	3D	1	549623291	549628498		protein_coding	GO:0016020	membrane	Potassium transporter [Source:UniProtKB/TrEMBL;Acc:A0A341T7N7]	upstream_8485
2020YN-GLM	S3D_553879368	3D	553879368	5.64207	0.0737068	8	TraesCS3D02G444700	3D	-1	553926718	553927447		protein_coding	GO:0009909	regulation of flower development		downstream_48079
2020YN-GLM	S4A_5738950	4A	5738950	4.09474	0.0430847	5	TraesCS4A02G009600	4A	-1	5742304	5743659		protein_coding				downstream_4709
2020YN-GLM	S4A_26765829	4A	26765829	4.79588	0.0515938	1	TraesCS4A02G035200	4A	-1	27296500	27298644		protein_coding	GO:0004185	serine-type carboxypeptidase activity	Carboxypeptidase [Source:UniProtKB/TrEMBL;Acc:W5DZQ0]	upstream_116602
2020YN-GLM	S4A_27124728	4A	27124728	4.35853	0.0489681	2	TraesCS4A02G035200	4A	-1	27296500	27298644		protein_coding	GO:0004185	serine-type carboxypeptidase activity	Carboxypeptidase [Source:UniProtKB/TrEMBL;Acc:W5DZQ0]	downstream_173916
2020YN-GLM	S4A_30762680	4A	30762680	4.31158	0.0482885	1	TraesCS4A02G038700	4A	1	30775837	30778844		protein_coding				downstream_16164
2020YN-GLM	S4A_71329705	4A	71329705	4.87943	0.0611765	7	TraesCS4A02G073000	4A	1	71994845	72001894		protein_coding	GO:0003700	DNA-binding transcription factor activity		upstream_70461
2020YN-GLM	S4A_47226283	4A	47226283	4.02	0.0440166	6	TraesCS4A02G056400	4A	-1	47286153	47292728		protein_coding	GO:0004553	hydrolase activity, hydrolyzing O-glycosyl compounds		downstream_66445
2020YN-GLM	S4A_138574063	4A	138574063	4.50031	0.0501279	19	TraesCS4A02G114400	4A	-1	138832030	138833256		protein_coding				upstream_107191
2020YN-GLM	S4A_61151110	4A	61151110	4.21681	0.0448665	1	TraesCS4A02G064500	4A	-1	61309492	61312298		protein_coding				downstream_161188
2020YN-GLM	S4A_166814219	4A	166814219	4.84164	0.0536454	1	TraesCS4A02G129100	4A	-1	166881390	166883128		protein_coding				downstream_68909
2020YN-GLM	S4A_199913452	4A	199913452	4.78781	0.0533602	1	TraesCS4A02G137900	4A	-1	200088469	200099040		protein_coding	GO:0003677	DNA binding		downstream_185588
2020YN-GLM	S4A_104361351	4A	104361351	4.17328	0.0442196	3	TraesCS4A02G096200	4A	1	104375533	104380951		protein_coding	GO:0003723	RNA binding	tRNA (guanine(26)-N(2))-dimethyltransferase [Source:UniProtKB/TrEMBL;Acc:W5DY61]	downstream_19600
2020YN-GLM	S4A_203434949	4A	203434949	4.53611	0.0486722	2	TraesCS4A02G138300	4A	1	203471261	203472028		protein_coding	GO:0005634	nucleus		downstream_37079
2020YN-GLM	S4A_137460052	4A	137460052	4.07624	0.044099	32	TraesCS4A02G113000	4A	-1	137523141	137524933		protein_coding	GO:0003677	DNA binding		downstream_64881
2020YN-GLM	S4A_244690233	4A	244690233	8.14267	0.0934959	1	TraesCS4A02G144500	4A	1	245257202	245260750		protein_coding	GO:0003735	structural constituent of ribosome		downstream_570517
2020YN-GLM	S4A_167702129	4A	167702129	4.16304	0.0442253	3	TraesCS4A02G129200	4A	1	167745082	167749768		protein_coding	GO:0055085	transmembrane transport		downstream_47639
2020YN-GLM	S4A_249560452	4A	249560452	5.80134	0.0992258	1	TraesCS4A02G145600	4A	1	250425908	250434731		protein_coding	GO:0005524	ATP binding		upstream_724353
2020YN-GLM	S4A_259988711	4A	259988711	4.66354	0.0500132	2	TraesCS4A02G147100	4A	1	260967943	260968491		protein_coding				upstream_212439
2020YN-GLM	S4A_203434949	4A	203434949	4.53611	0.0486722	2	TraesCS4A02G138300	4A	1	203471261	203472028		protein_coding	GO:0005634	nucleus		downstream_37079
2020YN-GLM	S4A_223824859	4A	223824859	4.16941	0.0458122	1	TraesCS4A02G141900	4A	1	225313465	225314274		protein_coding	GO:0016021	integral component of membrane		upstream_1260235
2020YN-GLM	S4A_281747008	4A	281747008	9.45967	0.109933	1	TraesCS4A02G149100	4A	1	282080827	282086233		protein_coding	GO:0005515	protein binding		upstream_48964
2020YN-GLM	S4A_237765366	4A	237765366	4.36856	0.0521732	1	TraesCS4A02G143700	4A	-1	238382267	238412828		protein_coding	GO:0016787	hydrolase activity		downstream_647462
2020YN-GLM	S4A_242125998	4A	242125998	4.4034	0.0672754	1	TraesCS4A02G144200	4A	1	242511986	242512198		protein_coding				downstream_386200
2020YN-GLM	S4A_323584142	4A	323584142	5.02457	0.0545959	2	TraesCS4A02G157800	4A	1	323785110	323785847		protein_coding				downstream_201705
2020YN-GLM	S4A_333201314	4A	333201314	5.57187	0.0614252	2	TraesCS4A02G159300	4A	1	334267369	334268654		protein_coding				upstream_542184
2020YN-GLM	S4A_259988711	4A	259988711	4.66354	0.0500132	2	TraesCS4A02G147100	4A	1	260967943	260968491		protein_coding				upstream_212439
2020YN-GLM	S4A_268808029	4A	268808029	4.22475	0.04516	1	TraesCS4A02G147600	4A	-1	270322769	270328154		protein_coding	GO:0016757	glycosyltransferase activity	Hexosyltransferase [Source:UniProtKB/TrEMBL;Acc:A0A341TTF0]	downstream_1520125
2020YN-GLM	S4A_344714265	4A	344714265	6.08619	0.073544	1	TraesCS4A02G160500	4A	-1	344963361	344964824		protein_coding				downstream_250559
2020YN-GLM	S4A_273886289	4A	273886289	4.64589	0.0507927	1	TraesCS4A02G147900	4A	1	274733669	274772773		protein_coding				upstream_146643
2020YN-GLM	S4A_357480553	4A	357480553	4.61979	0.049507	1	TraesCS4A02G162500	4A	-1	357677226	357694116		protein_coding	GO:0003700	DNA-binding transcription factor activity		downstream_213563
2020YN-GLM	S4A_286823340	4A	286823340	4.45346	0.047529	2	TraesCS4A02G149700	4A	1	288674169	288682176		protein_coding	GO:0005515	protein binding		upstream_66572
2020YN-GLM	S4A_382904217	4A	382904217	4.77989	0.0513966	2	TraesCS4A02G164700	4A	-1	383180624	383180995		protein_coding				downstream_276778
2020YN-GLM	S4A_323584142	4A	323584142	5.02457	0.0545959	2	TraesCS4A02G157800	4A	1	323785110	323785847		protein_coding				downstream_201705
2020YN-GLM	S4A_329223332	4A	329223332	4.43533	0.0488519	4	TraesCS4A02G159000	4A	1	330084736	330103702		protein_coding				upstream_34632
2020YN-GLM	S4A_406771044	4A	406771044	4.53611	0.0713773	2	TraesCS4A02G166700	4A	1	407463708	407465049		protein_coding				downstream_694005
2020YN-GLM	S4A_344898022	4A	344898022	4.31966	0.0500217	2	TraesCS4A02G160500	4A	-1	344963361	344964824		protein_coding				downstream_66802
2020YN-GLM	S4A_420210213	4A	420210213	5.39686	0.0589296	1	TraesCS4A02G168400	4A	-1	420504006	420530458		protein_coding	GO:0003755	peptidyl-prolyl cis-trans isomerase activity	Peptidyl-prolyl cis-trans isomerase [Source:UniProtKB/TrEMBL;Acc:A0A1D5X1C2]	upstream_189868
2020YN-GLM	S4A_354901037	4A	354901037	4.01144	0.0500978	2	TraesCS4A02G162300	4A	-1	356551465	356556917		protein_coding	GO:0016021	integral component of membrane		upstream_1023094
2020YN-GLM	S4A_426346095	4A	426346095	5.27491	0.057723	1	TraesCS4A02G169500	4A	-1	427882937	427884088		protein_coding	GO:0007166	cell surface receptor signaling pathway		upstream_343478
2020YN-GLM	S4A_357480553	4A	357480553	4.61979	0.049507	1	TraesCS4A02G162500	4A	-1	357677226	357694116		protein_coding	GO:0003700	DNA-binding transcription factor activity		downstream_213563
2020YN-GLM	S4A_362578224	4A	362578224	5.00393	0.0775899	1	ENSRNA050018378	4A	-1	362903894	362904315	SSU_rRNA_eukarya	rRNA			Eukaryotic small subunit ribosomal RNA	downstream_326091
2020YN-GLM	S4A_382904217	4A	382904217	4.77989	0.0513966	2	TraesCS4A02G164700	4A	-1	383180624	383180995		protein_coding				downstream_276778
2020YN-GLM	S4A_387886086	4A	387886086	4.43533	0.0473159	1	TraesCS4A02G165300	4A	-1	389232569	389251601		protein_coding				upstream_755721
2020YN-GLM	S4A_391045494	4A	391045494	5.64207	0.0950475	1	TraesCS4A02G165600	4A	-1	395019834	395034817		protein_coding	GO:0016746	acyltransferase activity		upstream_134352
2020YN-GLM	S4A_395594153	4A	395594153	4.12378	0.0536499	2	TraesCS4A02G165700	4A	-1	396752229	396754973		protein_coding	GO:0009910	negative regulation of flower development	WD repeat-containing protein VIP3 [Source:Projected from Arabidopsis thaliana (AT4G29830) UniProtKB/Swiss-Prot;Acc:Q9SZQ5]	upstream_559336
2020YN-GLM	S4A_491099919	4A	491099919	6.6925	0.121407	1	TraesCS4A02G201700	4A	-1	491452191	491454025		protein_coding	GO:0046872	metal ion binding	Peroxidase [Source:UniProtKB/TrEMBL;Acc:W5DQW1]	upstream_178867
2020YN-GLM	S4A_495572007	4A	495572007	4.55596	0.0512096	2	TraesCS4A02G204300	4A	1	495795496	495800395		protein_coding	GO:0003700	DNA-binding transcription factor activity		downstream_228388
2020YN-GLM	S4A_503146549	4A	503146549	7.29243	0.0808715	1	TraesCS4A02G209500	4A	1	503212663	503219211		protein_coding	GO:0006914	autophagy	Autophagy-related protein 13b [Source:Projected from Arabidopsis thaliana (AT3G18770) UniProtKB/Swiss-Prot;Acc:F4J8V5]	downstream_72662
2020YN-GLM	S4A_420210213	4A	420210213	5.39686	0.0589296	1	TraesCS4A02G168400	4A	-1	420504006	420530458		protein_coding	GO:0003755	peptidyl-prolyl cis-trans isomerase activity	Peptidyl-prolyl cis-trans isomerase [Source:UniProtKB/TrEMBL;Acc:A0A1D5X1C2]	upstream_189868
2020YN-GLM	S4A_528437081	4A	528437081	4.54821	0.0508981	2	TraesCS4A02G222000	4A	-1	528604540	528605440		protein_coding				downstream_168359
2020YN-GLM	S4A_533322660	4A	533322660	5.29414	0.0574688	3	TraesCS4A02G225500	4A	1	533444647	533447986		protein_coding	GO:0046872	metal ion binding		upstream_60025
2020YN-GLM	S4A_543009361	4A	543009361	4.72125	0.0532216	2	TraesCS4A02G234100	4A	1	543331966	543333681		protein_coding	GO:0046872	metal ion binding		upstream_180515
2020YN-GLM	S4A_468703424	4A	468703424	4.36552	0.0490362	3	TraesCS4A02G190100	4A	1	468752387	468755332		protein_coding	GO:0006486	protein glycosylation		downstream_51908
2020YN-GLM	S4A_598856548	4A	598856548	4.70997	0.0694038	2	TraesCS4A02G302700	4A	-1	599081898	599084684		protein_coding	GO:0005622	intracellular anatomical structure		upstream_40700
2020YN-GLM	S4A_604612756	4A	604612756	4.89279	0.0566509	2	TraesCS4A02G314100	4A	1	604659700	604661064		protein_coding	GO:0016747	acyltransferase activity, transferring groups other than amino-acyl groups		upstream_17048
2020YN-GLM	S4A_482802163	4A	482802163	4.01954	0.0482254	3	TraesCS4A02G198100	4A	1	483174478	483177756		protein_coding	GO:0003700	DNA-binding transcription factor activity		downstream_375593
2020YN-GLM	S4A_640606742	4A	640606742	4.62709	0.0495787	1	TraesCS4A02G367600	4A	-1	640804457	640812389		protein_coding				downstream_205647
2020YN-GLM	S4A_658596860	4A	658596860	6.72816	0.0746242	1	TraesCS4A02G381000	4A	1	658608620	658609447		protein_coding				downstream_12587
2020YN-GLM	S4A_495572007	4A	495572007	4.55596	0.0512096	2	TraesCS4A02G204300	4A	1	495795496	495800395		protein_coding	GO:0003700	DNA-binding transcription factor activity		downstream_228388
2020YN-GLM	S4A_666064851	4A	666064851	4.79317	0.0607246	5	TraesCS4A02G388500	4A	-1	666114239	666117926		protein_coding	GO:0016021	integral component of membrane		upstream_3287
2020YN-GLM	S4A_507790554	4A	507790554	4.18776	0.0443905	2	TraesCS4A02G212200	4A	1	507908834	507910036		protein_coding	GO:0016491	oxidoreductase activity		downstream_119482
2020YN-GLM	S4A_694572668	4A	694572668	5.6073	0.0613376	2	TraesCS4A02G424000	4A	1	694676903	694677172		protein_coding	GO:0006869	lipid transport		downstream_104504
2020YN-GLM	S4A_513597237	4A	513597237	4.18046	0.0448487	1	TraesCS4A02G215300	4A	1	513804403	513805973		protein_coding	GO:0016021	integral component of membrane		downstream_208736
2020YN-GLM	S4A_528437081	4A	528437081	4.54821	0.0508981	2	TraesCS4A02G222000	4A	-1	528604540	528605440		protein_coding				downstream_168359
2020YN-GLM	S4A_533950423	4A	533950423	4.23508	0.0488873	8	TraesCS4A02G225800	4A	1	534042905	534057762		protein_coding	GO:0030014	CCR4-NOT complex		downstream_107339
2020YN-GLM	S4A_742858153	4A	742858153	4.73049	0.0805779	2	TraesCS4A02G496500	4A	1	742890683	742892781		protein_coding	GO:0020037	heme binding		upstream_8094
2020YN-GLM	S4A_544594106	4A	544594106	4.04576	0.0427082	5	TraesCS4A02G236100	4A	1	544887198	544891670		protein_coding	GO:0009958	positive gravitropism		upstream_195901
2020YN-GLM	S4A_567671294	4A	567671294	4.32883	0.0468184	1	TraesCS4A02G255900	4A	-1	567667326	567675947		protein_coding	GO:0003724	RNA helicase activity	DEAD-box ATP-dependent RNA helicase 16 [Source:Projected from Arabidopsis thaliana (AT4G34910) UniProtKB/Swiss-Prot;Acc:Q9SW44]	WithinGeneBody
2020YN-GLM	S4A_599427383	4A	599427383	4.04287	0.0451454	5	TraesCS4A02G303600	4A	1	599469548	599470183		protein_coding	GO:0016788	hydrolase activity, acting on ester bonds		downstream_42800
2020YN-GLM	S4A_606738384	4A	606738384	4.28233	0.0639945	3	TraesCS4A02G317500	4A	1	606761092	606779802		protein_coding	GO:0016021	integral component of membrane		downstream_41418
2020YN-GLM	S4A_628771453	4A	628771453	4.17134	0.0444647	2	TraesCS4A02G354100	4A	1	628848653	628851161		protein_coding	GO:0046983	protein dimerization activity		upstream_71717
2020YN-GLM	S4A_640659978	4A	640659978	4.25806	0.0492354	2	TraesCS4A02G367600	4A	-1	640804457	640812389		protein_coding				downstream_152411
2020YN-GLM	S4A_658656063	4A	658656063	4.47366	0.0583394	2	TraesCS4A02G381100	4A	1	658825356	658825966		protein_coding	GO:0005524	ATP binding		upstream_46616
2020YN-GLM	S4A_661822218	4A	661822218	4.46471	0.0478121	10	TraesCS4A02G384000	4A	-1	661827215	661827852		protein_coding				upstream_728
2020YN-GLM	S4A_666064851	4A	666064851	4.79317	0.0607246	5	TraesCS4A02G388500	4A	-1	666114239	666117926		protein_coding	GO:0016021	integral component of membrane		upstream_3287
2020YN-GLM	S4A_694572668	4A	694572668	5.6073	0.0613376	2	TraesCS4A02G424000	4A	1	694676903	694677172		protein_coding	GO:0006869	lipid transport		downstream_104504
2020YN-GLM	S4A_722634546	4A	722634546	4.90658	0.0532641	1	TraesCS4A02G457300	4A	1	722779471	722779830		protein_coding	GO:0003735	structural constituent of ribosome		downstream_145284
2020YN-GLM	S4A_727709528	4A	727709528	4.0846	0.0676943	2	TraesCS4A02G463800	4A	-1	727745837	727746292		protein_coding				downstream_36764
2020YN-GLM	S4A_733245139	4A	733245139	4.46092	0.0482335	2	ENSRNA050023728	4A	-1	733245030	733245333	Plant_SRP	SRP_RNA			Plant signal recognition particle RNA	WithinGeneBody
2020YN-GLM	S4A_742858190	4A	742858190	4.4318	0.0759126	3	TraesCS4A02G496500	4A	1	742890683	742892781		protein_coding	GO:0020037	heme binding		upstream_8131
2020YN-GLM	S4B_996188	4B	996188	4.2644	0.0457931	1	TraesCS4B02G001600	4B	-1	1046619	1049898		protein_coding	GO:0016787	hydrolase activity		downstream_53710
2020YN-GLM	S4B_5407969	4B	5407969	5.87615	0.0730381	2	TraesCS4B02G008100	4B	1	5405875	5410019		protein_coding	GO:0006468	protein phosphorylation		WithinGeneBody
2020YN-GLM	S4B_161087933	4B	161087933	4.5376	0.048524	1	TraesCS4B02G126400	4B	-1	161551957	161558349		protein_coding	GO:0005524	ATP binding		downstream_470416
2020YN-GLM	S4B_161087933	4B	161087933	4.5376	0.048524	1	TraesCS4B02G126400	4B	-1	161551957	161558349		protein_coding	GO:0005524	ATP binding		downstream_470416
2020YN-GLM	S4B_164266197	4B	164266197	4.5376	0.048524	1	TraesCS4B02G126700	4B	1	164918340	164919296		protein_coding				upstream_426773
2020YN-GLM	S4B_178666299	4B	178666299	4.66959	0.0500985	1	TraesCS4B02G135800	4B	1	178844441	178850912		protein_coding				downstream_184613
2020YN-GLM	S4B_182323499	4B	182323499	4.01954	0.0430512	1	TraesCS4B02G138600	4B	1	182664620	182673494		protein_coding	GO:0003824	catalytic activity		upstream_62424
2020YN-GLM	S4B_402320598	4B	402320598	5.68613	0.0620911	1	TraesCS4B02G183000	4B	-1	402737313	402738672		protein_coding				downstream_418074
2020YN-GLM	S4B_457814387	4B	457814387	5.00261	0.0541816	2	TraesCS4B02G217300	4B	-1	458124485	458126550		protein_coding	GO:0008289	lipid binding	Phospholipase A2 family protein [Source: Projected from Oryza sativa (Os03g0261100)]	upstream_10100
2020YN-GLM	S4B_295542509	4B	295542509	4.44009	0.0485802	1	TraesCS4B02G157300	4B	1	295669208	295701662		protein_coding	GO:0016829	lyase activity	Chromophore lyase CRL, chloroplastic [Source:Projected from Arabidopsis thaliana (AT5G51020) UniProtKB/Swiss-Prot;Acc:Q9FI46]	downstream_159153
2020YN-GLM	S4B_533252985	4B	533252985	4.72584	0.0507491	5	TraesCS4B02G263000	4B	1	533487078	533491391		protein_coding	GO:0016765	transferase activity, transferring alkyl or aryl (other than methyl) groups		downstream_238406
2020YN-GLM	S4B_299457413	4B	299457413	4.01863	0.0449165	1	TraesCS4B02G157600	4B	1	299551269	299567017		protein_coding				downstream_109604
2020YN-GLM	S4B_537362423	4B	537362423	4.92082	0.0538645	1	TraesCS4B02G265900	4B	-1	537367569	537371970		protein_coding	GO:0016491	oxidoreductase activity		downstream_9547
2020YN-GLM	S4B_554665063	4B	554665063	5.50724	0.0623343	1	TraesCS4B02G276000	4B	-1	554814988	554817491		protein_coding	GO:0007143	female meiotic nuclear division		downstream_152428
2020YN-GLM	S4B_558474834	4B	558474834	4.9393	0.0546935	1	TraesCS4B02G276900	4B	1	558577386	558581601		protein_coding	GO:0046983	protein dimerization activity		downstream_106767
2020YN-GLM	S4B_533401796	4B	533401796	4.16115	0.0440762	8	TraesCS4B02G263000	4B	1	533487078	533491391		protein_coding	GO:0016765	transferase activity, transferring alkyl or aryl (other than methyl) groups		downstream_89595
2020YN-GLM	S4B_564529170	4B	564529170	6.62893	0.0736315	1	TraesCS4B02G281500	4B	-1	564652481	564653622		protein_coding	GO:0005515	protein binding		downstream_124452
2020YN-GLM	S4B_582936205	4B	582936205	4.50307	0.0484537	1	TraesCS4B02G297700	4B	-1	582956588	582956863		protein_coding				upstream_16629
2020YN-GLM	S4B_552095034	4B	552095034	4.05502	0.0435216	1	TraesCS4B02G274700	4B	1	552744448	552745887		protein_coding	GO:0016747	acyltransferase activity, transferring groups other than amino-acyl groups	3-ketoacyl-CoA synthase [Source:UniProtKB/TrEMBL;Acc:W5E6N0]	upstream_60914
2020YN-GLM	S4B_611027966	4B	611027966	5.40561	0.0926302	1	TraesCS4B02G320100	4B	-1	611320027	611320980		protein_coding	GO:0016021	integral component of membrane		upstream_5405
2020YN-GLM	S4B_554665063	4B	554665063	5.50724	0.0623343	1	TraesCS4B02G276000	4B	-1	554814988	554817491		protein_coding	GO:0007143	female meiotic nuclear division		downstream_152428
2020YN-GLM	S4B_558474834	4B	558474834	4.9393	0.0546935	1	TraesCS4B02G276900	4B	1	558577386	558581601		protein_coding	GO:0046983	protein dimerization activity		downstream_106767
2020YN-GLM	S4B_644834125	4B	644834125	6.36452	0.0726044	1	TraesCS4B02G353300	4B	-1	644879360	644880028		protein_coding	GO:0003676	nucleic acid binding		upstream_5680
2020YN-GLM	S4B_582936205	4B	582936205	4.50307	0.0484537	1	TraesCS4B02G297700	4B	-1	582956588	582956863		protein_coding				upstream_16629
2020YN-GLM	S4B_611986652	4B	611986652	4.27984	0.063489	4	TraesCS4B02G320600	4B	1	612024567	612027930		protein_coding	GO:0005524	ATP binding		downstream_41278
2020YN-GLM	S4B_652340854	4B	652340854	4.57512	0.0696631	1	TraesCS4B02G363800	4B	1	652371031	652373935		protein_coding	GO:0003993	acid phosphatase activity		downstream_33081
2020YN-GLM	S4B_658139124	4B	658139124	4.61083	0.0695556	4	TraesCS4B02G374000	4B	1	658166283	658167487		protein_coding	GO:0006351	transcription, DNA-templated	DNA-directed RNA polymerase subunit [Source:UniProtKB/TrEMBL;Acc:A0A1D5XL12]	downstream_28363
2020YN-GLM	S4B_623043403	4B	623043403	4.00261	0.0446159	2	TraesCS4B02G332500	4B	-1	623061194	623063414		protein_coding	GO:0016021	integral component of membrane		downstream_20011
2020YN-GLM	S4B_667680211	4B	667680211	4.96658	0.0675853	4	TraesCS4B02G392900	4B	1	667677322	667680560		protein_coding	GO:0005515	protein binding		WithinGeneBody
2020YN-GLM	S4B_637063054	4B	637063054	5.69037	0.0755711	6	TraesCS4B02G343500	4B	1	637333392	637337190		protein_coding				upstream_78135
2020YN-GLM	S4B_644835409	4B	644835409	4.36151	0.0483589	2	TraesCS4B02G353300	4B	-1	644879360	644880028		protein_coding	GO:0003676	nucleic acid binding		upstream_6964
2020YN-GLM	S4B_649362069	4B	649362069	4.71444	0.0518594	1	TraesCS4B02G358800	4B	1	649469807	649475248		protein_coding	GO:0016021	integral component of membrane		upstream_780
2020YN-GLM	S4B_652340854	4B	652340854	4.57512	0.0696631	1	TraesCS4B02G363800	4B	1	652371031	652373935		protein_coding	GO:0003993	acid phosphatase activity		downstream_33081
2020YN-GLM	S4B_658139124	4B	658139124	4.61083	0.0695556	4	TraesCS4B02G374000	4B	1	658166283	658167487		protein_coding	GO:0006351	transcription, DNA-templated	DNA-directed RNA polymerase subunit [Source:UniProtKB/TrEMBL;Acc:A0A1D5XL12]	downstream_28363
2020YN-GLM	S4B_667680211	4B	667680211	4.96658	0.0675853	4	TraesCS4B02G392900	4B	1	667677322	667680560		protein_coding	GO:0005515	protein binding		WithinGeneBody
2020YN-GLM	S4D_224253901	4D	224253901	4.15927	0.0457115	1	TraesCS4D02G158900	4D	1	224432677	224449530		protein_coding				downstream_195629
2020YN-GLM	S4D_330013255	4D	330013255	4.74958	0.0522862	1	TraesCS4D02G189900	4D	-1	331637345	331638784		protein_coding				upstream_701147
2020YN-GLM	S4D_330013255	4D	330013255	4.74958	0.0522862	1	TraesCS4D02G189900	4D	-1	331637345	331638784		protein_coding				upstream_701147
2020YN-GLM	S4D_490817171	4D	490817171	6.37986	0.0734713	1	TraesCS4D02G333400	4D	-1	490936584	490943318		protein_coding	GO:0005515	protein binding		downstream_126147
2020YN-GLM	S5A_17015140	5A	17015140	4.23582	0.0463325	4	TraesCS5A02G020900	5A	-1	17221404	17224338		protein_coding	GO:0016021	integral component of membrane	Similar to Phytoene synthase 1, chloroplast precursor (EC 2.5.1.-) (Fruit ripening specific protein pTOM5) [Source: Projected from Oryza sativa (Os12g0626400)]	upstream_27445
2020YN-GLM	S5A_21132124	5A	21132124	4.78252	0.0515665	4	TraesCS5A02G026000	5A	1	21407949	21411719		protein_coding			no exine formation 1 [Source:Projected from Arabidopsis thaliana (AT5G13390) TAIR;Acc:AT5G13390]	upstream_133333
2020YN-GLM	S5A_20586803	5A	20586803	4.07676	0.0461103	5	TraesCS5A02G025600	5A	1	20794892	20795553		protein_coding	GO:0016021	integral component of membrane		downstream_208750
2020YN-GLM	S5A_26451064	5A	26451064	4.64016	0.0498681	3	TraesCS5A02G030400	5A	1	26456414	26462416		protein_coding	GO:0016021	integral component of membrane		upstream_1137
2020YN-GLM	S5A_29466062	5A	29466062	4.19518	0.0448568	3	TraesCS5A02G031800	5A	1	29504653	29507317		protein_coding	GO:0005515	protein binding		downstream_41255
2020YN-GLM	S5A_39357332	5A	39357332	5.56067	0.0726479	1	TraesCS5A02G043300	5A	1	39732493	39737925		protein_coding	GO:0003700	DNA-binding transcription factor activity	CCAAT-binding transcription factor B [Source:UniProtKB/TrEMBL;Acc:A0A0A7LUQ7]	upstream_112781
2020YN-GLM	S5A_39357332	5A	39357332	5.56067	0.0726479	1	TraesCS5A02G043300	5A	1	39732493	39737925		protein_coding	GO:0003700	DNA-binding transcription factor activity	CCAAT-binding transcription factor B [Source:UniProtKB/TrEMBL;Acc:A0A0A7LUQ7]	upstream_112781
2020YN-GLM	S5A_160163344	5A	160163344	4.70997	0.0511333	2	TraesCS5A02G103500	5A	1	161909753	161918475		protein_coding	GO:0016021	integral component of membrane		upstream_627701
2020YN-GLM	S5A_188123750	5A	188123750	4.09474	0.0434255	1	TraesCS5A02G107800	5A	1	188991164	188995479		protein_coding	GO:0080048	GDP-D-glucose phosphorylase activity		downstream_871729
2020YN-GLM	S5A_294705221	5A	294705221	4.52724	0.0486242	1	TraesCS5A02G130900	5A	1	294868801	294871508		protein_coding	GO:0005524	ATP binding		downstream_166287
2020YN-GLM	S5A_350463002	5A	350463002	5.1343	0.0555802	2	TraesCS5A02G163500	5A	-1	350515354	350515719		protein_coding				downstream_52717
2020YN-GLM	S5A_257984223	5A	257984223	4.12321	0.0473567	1	TraesCS5A02G120600	5A	1	258034259	258063964		protein_coding	GO:0005216	ion channel activity		downstream_79741
2020YN-GLM	S5A_370194099	5A	370194099	4.6216	0.0495289	1	TraesCS5A02G176100	5A	1	370239620	370247353		protein_coding	GO:0016021	integral component of membrane	Sodium/hydrogen exchanger [Source:UniProtKB/TrEMBL;Acc:A0A1D5YPE5]	upstream_115
2020YN-GLM	S5A_267666074	5A	267666074	4.00393	0.0423883	1	TraesCS5A02G122500	5A	1	267794345	267795274		protein_coding				downstream_129200
2020YN-GLM	S5A_392710305	5A	392710305	7.5391	0.083735	1	TraesCS5A02G189700	5A	1	393252482	393254499		protein_coding				upstream_124540
2020YN-GLM	S5A_276601372	5A	276601372	4.4045	0.0525158	1	TraesCS5A02G125800	5A	-1	276979609	276980979		protein_coding	GO:0016021	integral component of membrane		upstream_268202
2020YN-GLM	S5A_407038442	5A	407038442	5.04721	0.0545496	2	TraesCS5A02G201000	5A	1	407125352	407126356		protein_coding				downstream_87914
2020YN-GLM	S5A_286301474	5A	286301474	4.15614	0.0493988	2	TraesCS5A02G128400	5A	1	286671961	286674090		protein_coding	GO:0005515	protein binding		upstream_298562
2020YN-GLM	S5A_410568121	5A	410568121	6.02919	0.0664908	1	TraesCS5A02G203000	5A	1	410798804	410804297		protein_coding	GO:0005509	calcium ion binding	Annexin [Source:UniProtKB/TrEMBL;Acc:A0A1D5YN83]	upstream_53156
2020YN-GLM	S5A_291713574	5A	291713574	4.00877	0.0468074	1	TraesCS5A02G130300	5A	-1	291928344	291930182		protein_coding	GO:0016021	integral component of membrane		upstream_108246
2020YN-GLM	S5A_420898672	5A	420898672	4.91364	0.0571295	2	TraesCS5A02G208200	5A	1	421823355	421827038		protein_coding	GO:0006357	regulation of transcription by RNA polymerase II	Mediator of RNA polymerase II transcription subunit 20 [Source:UniProtKB/TrEMBL;Acc:A0A1D5YDN4]	upstream_658929
2020YN-GLM	S5A_294705221	5A	294705221	4.52724	0.0486242	2	TraesCS5A02G130900	5A	1	294868801	294871508		protein_coding	GO:0005524	ATP binding		downstream_166287
2020YN-GLM	S5A_350463002	5A	350463002	5.1343	0.0555802	2	TraesCS5A02G163500	5A	-1	350515354	350515719		protein_coding				downstream_52717
2020YN-GLM	S5A_447773926	5A	447773926	4.50585	0.0726532	1	TraesCS5A02G232700	5A	1	448089952	448091842		protein_coding	GO:0003700	DNA-binding transcription factor activity		upstream_142205
2020YN-GLM	S5A_385057148	5A	385057148	4.00349	0.0438004	12	TraesCS5A02G185100	5A	-1	385382470	385383393		protein_coding				upstream_102961
2020YN-GLM	S5A_467729226	5A	467729226	6.40894	0.0718658	2	TraesCS5A02G252000	5A	-1	467742705	467755261		protein_coding				downstream_26035
2020YN-GLM	S5A_394768245	5A	394768245	4.22257	0.0449951	3	TraesCS5A02G190500	5A	-1	395000985	395001446		protein_coding				upstream_8786
2020YN-GLM	S5A_473773268	5A	473773268	5.56067	0.0625562	1	TraesCS5A02G259500	5A	1	474025356	474026819		protein_coding				upstream_126986
2020YN-GLM	S5A_497151646	5A	497151646	4.51856	0.048709	27	ENSRNA050023699	5A	-1	497426816	497426906	snoZ223	snoRNA			Small nucleolar RNA Z223	downstream_275260
2020YN-GLM	S5A_410001988	5A	410001988	4.00436	0.0435258	2	TraesCS5A02G202600	5A	-1	410195343	410204689		protein_coding	GO:0004553	hydrolase activity, hydrolyzing O-glycosyl compounds	Endoglucanase [Source:UniProtKB/TrEMBL;Acc:A0A1D5YQ71]	upstream_182924
2020YN-GLM	S5A_522099443	5A	522099443	5.29843	0.0692531	2	TraesCS5A02G310200	5A	1	522104268	522104906		protein_coding	GO:0003700	DNA-binding transcription factor activity	AP2 domain CBF protein [Source:UniProtKB/TrEMBL;Acc:K9M7H7]	downstream_5463
2020YN-GLM	S5A_534166552	5A	534166552	4.51999	0.0501834	5	TraesCS5A02G321400	5A	1	534242300	534245074		protein_coding	GO:0005524	ATP binding		upstream_44644
2020YN-GLM	S5A_430661370	5A	430661370	4.12552	0.043654	2	TraesCS5A02G215400	5A	-1	430956147	430958729		protein_coding	GO:0005524	ATP binding		upstream_17467
2020YN-GLM	S5A_543468169	5A	543468169	4.67162	0.0628494	1	TraesCS5A02G333800	5A	1	543491076	543491767		protein_coding				downstream_23598
2020YN-GLM	S5A_551807818	5A	551807818	4.78516	0.0628773	92	TraesCS5A02G348400	5A	1	552069609	552072551		protein_coding	GO:0004499	N,N-dimethylaniline monooxygenase activity	Flavin-containing monooxygenase [Source:UniProtKB/TrEMBL;Acc:A0A1D5YP16]	downstream_264733
2020YN-GLM	S5A_448423322	5A	448423322	4.25571	0.0497042	5	TraesCS5A02G233100	5A	-1	448539712	448541474		protein_coding	GO:0020037	heme binding		downstream_118152
2020YN-GLM	S5A_564599316	5A	564599316	4.56384	0.0493391	1	TraesCS5A02G364300	5A	-1	564595162	564600405		protein_coding	GO:0016020	membrane		WithinGeneBody
2020YN-GLM	S5A_455685503	5A	455685503	4.0804	0.0434361	2	TraesCS5A02G239600	5A	-1	456033510	456034301		protein_coding				upstream_151868
2020YN-GLM	S5A_573426355	5A	573426355	4.5986	0.0567255	1	TraesCS5A02G375400	5A	1	573556800	573562985		protein_coding	GO:0005634	nucleus		upstream_122974
2020YN-GLM	S5A_587345875	5A	587345875	4.50031	0.0513019	40	TraesCS5A02G391700	5A	-1	587411454	587423416	Vrn-A1	protein_coding	GO:0003700	DNA-binding transcription factor activity	MIKC-type MADS-box transcription factor WM6 [Source:UniProtKB/TrEMBL;Acc:Q5ETV1]	downstream_77541
2020YN-GLM	S5A_472922722	5A	472922722	4.42946	0.0773424	2	TraesCS5A02G257900	5A	1	473008751	473013086		protein_coding				upstream_1841
2020YN-GLM	S5A_592579402	5A	592579402	4.59517	0.0552677	4	TraesCS5A02G398800	5A	-1	592621872	592623611		protein_coding				downstream_44209
2020YN-GLM	S5A_482767818	5A	482767818	4.22185	0.0522252	1	TraesCS5A02G273800	5A	1	482786075	482789471		protein_coding				upstream_13580
2020YN-GLM	S5A_501647064	5A	501647064	4.03012	0.0553362	60	TraesCS5A02G291000	5A	-1	501917728	501921284		protein_coding	GO:0016554	cytidine to uridine editing		upstream_239825
2020YN-GLM	S5A_616974670	5A	616974670	4.63827	0.0750836	2	TraesCS5A02G433000	5A	-1	616978729	616979112		protein_coding				downstream_4442
2020YN-GLM	S5A_511429927	5A	511429927	4.28651	0.0463301	1	TraesCS5A02G302300	5A	-1	511876777	511881906		protein_coding	GO:0016021	integral component of membrane	Reticulon-like protein [Source:UniProtKB/TrEMBL;Acc:A0A1D5YJE6]	upstream_222047
2020YN-GLM	S5A_522099443	5A	522099443	5.29843	0.0692531	2	TraesCS5A02G310200	5A	1	522104268	522104906		protein_coding	GO:0003700	DNA-binding transcription factor activity	AP2 domain CBF protein [Source:UniProtKB/TrEMBL;Acc:K9M7H7]	downstream_5463
2020YN-GLM	S5A_527326680	5A	527326680	4.01055	0.0450182	2	TraesCS5A02G316600	5A	-1	527489509	527491626		protein_coding	GO:0016021	integral component of membrane		downstream_164946
2020YN-GLM	S5A_698618180	5A	698618180	4.63264	0.0673623	79	TraesCS5A02G542900	5A	1	698629158	698637157		protein_coding	GO:0005515	protein binding		downstream_18977
2020YN-GLM	S5A_534909395	5A	534909395	4.36552	0.0551889	6	TraesCS5A02G322400	5A	-1	534986400	534990216		protein_coding	GO:0016787	hydrolase activity	Pectin acetylesterase [Source:UniProtKB/TrEMBL;Acc:A0A1D5YHQ6]	downstream_80821
2020YN-GLM	S5A_540185320	5A	540185320	4.4168	0.0542457	1	ENSRNA050024148	5A	-1	540262747	540262907	U1	snRNA			U1 spliceosomal RNA	downstream_77587
2020YN-GLM	S5A_543468169	5A	543468169	4.67162	0.0628494	1	TraesCS5A02G333800	5A	1	543491076	543491767		protein_coding				downstream_23598
2020YN-GLM	S5A_550233270	5A	550233270	4.00612	0.0550321	107	TraesCS5A02G347500	5A	1	550249572	550251365		protein_coding	GO:0016787	hydrolase activity	Cytokinin riboside 5'-monophosphate phosphoribohydrolase [Source:UniProtKB/TrEMBL;Acc:A0A1D5YDY9]	downstream_18095
2020YN-GLM	S5A_564599316	5A	564599316	4.56384	0.0493391	1	TraesCS5A02G364300	5A	-1	564595162	564600405		protein_coding	GO:0016020	membrane		WithinGeneBody
2020YN-GLM	S5A_573426355	5A	573426355	4.5986	0.0567255	1	TraesCS5A02G375400	5A	1	573556800	573562985		protein_coding	GO:0005634	nucleus		upstream_122974
2020YN-GLM	S5A_576565065	5A	576565065	4.08302	0.0460575	1	TraesCS5A02G379300	5A	1	576582324	576585514		protein_coding	GO:0005515	protein binding		downstream_20449
2020YN-GLM	S5A_588142990	5A	588142990	4.14997	0.078391	61	TraesCS5A02G391900	5A	1	588371644	588372999		protein_coding	GO:0016021	integral component of membrane	CYB5 [Source:UniProtKB/TrEMBL;Acc:M9PJX7]	upstream_118910
2020YN-GLM	S5A_596403920	5A	596403920	6.81531	0.0785468	1	TraesCS5A02G404400	5A	-1	596447239	596451030		protein_coding	GO:0016021	integral component of membrane		upstream_32881
2020YN-GLM	S5A_616974670	5A	616974670	4.63827	0.0750836	2	TraesCS5A02G433000	5A	-1	616978729	616979112		protein_coding				downstream_4442
2020YN-GLM	S5A_651901883	5A	651901883	5.62525	0.06219	1	TraesCS5A02G478900	5A	1	651982952	651984951		protein_coding	GO:0003779	actin binding		upstream_42201
2020YN-GLM	S5A_689247325	5A	689247325	4.98716	0.0538572	5	TraesCS5A02G530600	5A	1	689251869	689252747		protein_coding	GO:0016021	integral component of membrane		upstream_982
2020YN-GLM	S5A_698618180	5A	698618180	4.63264	0.0673623	86	TraesCS5A02G542900	5A	1	698629158	698637157		protein_coding	GO:0005515	protein binding		downstream_18977
2020YN-GLM	S5B_1193237	5B	1193237	4.24489	0.0469986	11	TraesCS5B02G001300	5B	1	1579405	1579728		protein_coding				upstream_330340
2020YN-GLM	S5B_5594553	5B	5594553	4.01055	0.0501634	3	TraesCS5B02G004000	5B	-1	5919690	5920013		protein_coding				upstream_173026
2020YN-GLM	S5B_14988118	5B	14988118	5.42022	0.0843405	1	TraesCS5B02G015500	5B	-1	15004986	15005894		protein_coding				downstream_17776
2020YN-GLM	S5B_14988118	5B	14988118	5.42022	0.0843405	2	TraesCS5B02G015500	5B	-1	15004986	15005894		protein_coding				downstream_17776
2020YN-GLM	S5B_42834338	5B	42834338	4.04383	0.0433548	2	TraesCS5B02G038100	5B	1	43133115	43138630		protein_coding	GO:0005515	protein binding		downstream_304292
2020YN-GLM	S5B_245013130	5B	245013130	4.9431	0.0538755	2	TraesCS5B02G131700	5B	-1	245828090	245830696		protein_coding	GO:0003676	nucleic acid binding		upstream_34624
2020YN-GLM	S5B_134612066	5B	134612066	4.54212	0.0519011	1	TraesCS5B02G101700	5B	-1	134915816	134922627		protein_coding				upstream_68306
2020YN-GLM	S5B_141779761	5B	141779761	4.05799	0.0428541	1	TraesCS5B02G105600	5B	-1	141892463	141896809		protein_coding	GO:0016787	hydrolase activity		downstream_117048
2020YN-GLM	S5B_288481790	5B	288481790	4.92082	0.0530783	1	TraesCS5B02G156400	5B	-1	288891901	288893003		protein_coding	GO:0005634	nucleus		upstream_40463
2020YN-GLM	S5B_239692363	5B	239692363	4.02365	0.0439667	1	ENSRNA050022696	5B	-1	241112809	241112888	LSU_rRNA_eukarya	rRNA			Eukaryotic large subunit ribosomal RNA	upstream_254824
2020YN-GLM	S5B_245013130	5B	245013130	4.9431	0.0538755	2	TraesCS5B02G131700	5B	-1	245828090	245830696		protein_coding	GO:0003676	nucleic acid binding		upstream_34624
2020YN-GLM	S5B_403138344	5B	403138344	5.46218	0.0594398	1	TraesCS5B02G226300	5B	-1	403182453	403190276		protein_coding	GO:0009535	chloroplast thylakoid membrane		downstream_51932
2020YN-GLM	S5B_427591701	5B	427591701	4.64975	0.079018	2	TraesCS5B02G246200	5B	1	427822686	427823915		protein_coding	GO:0009055	electron transfer activity		downstream_232214
2020YN-GLM	S5B_345432114	5B	345432114	4.44249	0.0477824	1	TraesCS5B02G192000	5B	-1	345463043	345468605		protein_coding	GO:0005507	copper ion binding		downstream_36491
2020YN-GLM	S5B_458398395	5B	458398395	5.01728	0.0552723	1	TraesCS5B02G273000	5B	1	458634163	458634954		protein_coding				upstream_6699
2020YN-GLM	S5B_470394342	5B	470394342	4.71444	0.0506189	7	TraesCS5B02G284800	5B	-1	470402480	470406157		protein_coding	GO:0005634	nucleus	Proteasome subunit beta type [Source:UniProtKB/TrEMBL;Acc:W5F826]	downstream_11815
2020YN-GLM	S5B_479106270	5B	479106270	4.61798	0.052906	1	TraesCS5B02G295200	5B	1	479192025	479203907		protein_coding	GO:0005634	nucleus		upstream_67344
2020YN-GLM	S5B_486560355	5B	486560355	4.54975	0.0494937	8	TraesCS5B02G302100	5B	-1	486693018	486695029		protein_coding	GO:0005622	intracellular anatomical structure		upstream_72502
2020YN-GLM	S5B_435008921	5B	435008921	4.50724	0.0496114	2	TraesCS5B02G252500	5B	1	435156029	435159077		protein_coding	GO:0005524	ATP binding		upstream_85908
2020YN-GLM	S5B_505517453	5B	505517453	4.99568	0.0539608	1	TraesCS5B02G320200	5B	-1	505564856	505566986		protein_coding			Senescence-inducible chloroplast protein, Activation of the chlorophll-degrading pathway during leaf senescenc [Source: Projected from Oryza sativa (Os09g0532000)]	upstream_31742
2020YN-GLM	S5B_469340499	5B	469340499	4.49485	0.0537034	8	TraesCS5B02G283700	5B	1	469353031	469354155		protein_coding				downstream_13656
2020YN-GLM	S5B_530427932	5B	530427932	5.44612	0.0592587	1	TraesCS5B02G349000	5B	1	530609396	530609905		protein_coding	GO:0003677	DNA binding	Histone H4 [Source:UniProtKB/TrEMBL;Acc:A0A077RYQ1]	upstream_93066
2020YN-GLM	S5B_476551843	5B	476551843	4.45346	0.0480296	1	TraesCS5B02G290600	5B	1	476624142	476631103		protein_coding	GO:0003824	catalytic activity	Pyruvate dehydrogenase E1 component subunit beta [Source:UniProtKB/TrEMBL;Acc:W5FEU9]	downstream_79260
2020YN-GLM	S5B_533767050	5B	533767050	6.33442	0.0703362	2	TraesCS5B02G354900	5B	-1	534321371	534331180		protein_coding	GO:0003676	nucleic acid binding		upstream_16720
2020YN-GLM	S5B_551402892	5B	551402892	4.50446	0.0539538	2	TraesCS5B02G373700	5B	-1	551408544	551414188		protein_coding				downstream_11296
2020YN-GLM	S5B_487961240	5B	487961240	4.01773	0.0692107	11	TraesCS5B02G303700	5B	1	488014387	488016831		protein_coding	GO:0016491	oxidoreductase activity		upstream_41141
2020YN-GLM	S5B_557292501	5B	557292501	5.81816	0.0825673	4	TraesCS5B02G379200	5B	-1	557305664	557311106		protein_coding	GO:0030244	cellulose biosynthetic process		downstream_18605
2020YN-GLM	S5B_564470280	5B	564470280	4.75696	0.0514836	3	TraesCS5B02G385100	5B	1	564478554	564478805		protein_coding				downstream_8525
2020YN-GLM	S5B_655834957	5B	655834957	4.51713	0.0480886	1	TraesCS5B02G484300	5B	-1	655898370	655901355		protein_coding	GO:0005515	protein binding		upstream_31399
2020YN-GLM	S5B_531636727	5B	531636727	4.05849	0.0471534	6	TraesCS5B02G351600	5B	-1	531632871	531637774		protein_coding				WithinGeneBody
2020YN-GLM	S5B_671178511	5B	671178511	4.66555	0.0502026	2	TraesCS5B02G505400	5B	-1	671192545	671196923		protein_coding	GO:0016036	cellular response to phosphate starvation	SPX domain gene 4 [Source:Projected from Arabidopsis thaliana (AT5G15330) TAIR;Acc:AT5G15330]	downstream_18412
2020YN-GLM	S5B_543255283	5B	543255283	4.04096	0.0450018	3	TraesCS5B02G364700	5B	-1	543279875	543283702		protein_coding	GO:0016021	integral component of membrane		upstream_8519
2020YN-GLM	S5B_696950478	5B	696950478	5.36957	0.0636651	1	ENSRNA050023886	5B	1	696962882	696963077	MIR159	pre_miRNA			microRNA MIR159	downstream_12599
2020YN-GLM	S5B_557292501	5B	557292501	5.81816	0.0825673	10	TraesCS5B02G379200	5B	-1	557305664	557311106		protein_coding	GO:0030244	cellulose biosynthetic process		downstream_18605
2020YN-GLM	S5B_562283303	5B	562283303	4.07883	0.0450967	11	TraesCS5B02G383500	5B	-1	562370669	562371547		protein_coding				upstream_56238
2020YN-GLM	S5B_655834957	5B	655834957	4.51713	0.0480886	1	TraesCS5B02G484300	5B	-1	655898370	655901355		protein_coding	GO:0005515	protein binding		upstream_31399
2020YN-GLM	S5B_665623172	5B	665623172	4.20482	0.0447843	1	TraesCS5B02G498900	5B	1	665719477	665720025		protein_coding	GO:0008270	zinc ion binding		upstream_54111
2020YN-GLM	S5B_669326104	5B	669326104	4.03763	0.0426119	4	TraesCS5B02G502200	5B	-1	669450636	669452267		protein_coding	GO:0009793	embryo development ending in seed dormancy		upstream_19736
2020YN-GLM	S5B_696877745	5B	696877745	4.10182	0.0545634	4	ENSRNA050023886	5B	1	696962882	696963077	MIR159	pre_miRNA			microRNA MIR159	downstream_85332
2020YN-GLM	S5B_703249112	5B	703249112	4.53611	0.0498307	3	TraesCS5B02G552600	5B	-1	703257518	703261285		protein_coding				downstream_12173
2020YN-GLM	S5D_32996498	5D	32996498	4.5817	0.0488557	3	TraesCS5D02G034200	5D	-1	33022143	33026691		protein_coding	GO:0016021	integral component of membrane		downstream_30193
2020YN-GLM	S5D_32996498	5D	32996498	4.5817	0.0488557	3	TraesCS5D02G034200	5D	-1	33022143	33026691		protein_coding	GO:0016021	integral component of membrane		downstream_30193
2020YN-GLM	S5D_90625936	5D	90625936	4.383	0.0467004	1	TraesCS5D02G085600	5D	-1	90686457	90687674		protein_coding				downstream_61738
2020YN-GLM	S5D_237128496	5D	237128496	4.6216	0.0495292	1	TraesCS5D02G148700	5D	-1	237574847	237577465		protein_coding	GO:0003700	DNA-binding transcription factor activity		downstream_448969
2020YN-GLM	S5D_237962220	5D	237962220	4.29243	0.0456279	2	TraesCS5D02G148800	5D	1	238066017	238067741		protein_coding	GO:0005634	nucleus		downstream_105521
2020YN-GLM	S5D_287497354	5D	287497354	5.66354	0.0782176	1	TraesCS5D02G185400	5D	-1	287570266	287571904		protein_coding	GO:0016020	membrane		upstream_54811
2020YN-GLM	S5D_287497354	5D	287497354	5.66354	0.0782176	1	TraesCS5D02G185400	5D	-1	287570266	287571904		protein_coding	GO:0016020	membrane		upstream_54811
2020YN-GLM	S5D_304700319	5D	304700319	4.26201	0.0545487	1	TraesCS5D02G201100	5D	-1	304738956	304740812		protein_coding	GO:0016491	oxidoreductase activity	Succinate dehydrogenase [ubiquinone] iron-sulfur subunit 3, mitochondrial [Source:Projected from Arabidopsis thaliana (AT5G65165) UniProtKB/Swiss-Prot;Acc:Q9FJP9]	downstream_40493
2020YN-GLM	S5D_362641538	5D	362641538	4.92812	0.0865478	1	TraesCS5D02G256400	5D	-1	362661987	362665323		protein_coding	GO:0046872	metal ion binding	Peroxidase [Source:UniProtKB/TrEMBL;Acc:A0A1D5ZID1]	downstream_23785
2020YN-GLM	S5D_379053939	5D	379053939	6.04431	0.066293	1	TraesCS5D02G276400	5D	-1	379129787	379133913		protein_coding	GO:0003824	catalytic activity		downstream_79974
2020YN-GLM	S5D_362641538	5D	362641538	4.92812	0.0865478	1	TraesCS5D02G256400	5D	-1	362661987	362665323		protein_coding	GO:0046872	metal ion binding	Peroxidase [Source:UniProtKB/TrEMBL;Acc:A0A1D5ZID1]	downstream_23785
2020YN-GLM	S5D_423189195	5D	423189195	5.69897	0.0624106	3	TraesCS5D02G332200	5D	-1	423232498	423235204		protein_coding	GO:0008234	cysteine-type peptidase activity		upstream_6046
2020YN-GLM	S5D_438356830	5D	438356830	7.47366	0.0927108	7	TraesCS5D02G357600	5D	1	438359980	438360777		protein_coding	GO:0016021	integral component of membrane	Chlorophyll a-b binding protein, chloroplastic [Source:UniProtKB/TrEMBL;Acc:A0A1D5ZLT0]	downstream_3947
2020YN-GLM	S5D_537090293	5D	537090293	5.45842	0.0679292	1	TraesCS5D02G513000	5D	-1	537161285	537162607		protein_coding	GO:0016021	integral component of membrane		upstream_397
2020YN-GLM	S5D_438356830	5D	438356830	7.47366	0.0927108	7	TraesCS5D02G357600	5D	1	438359980	438360777		protein_coding	GO:0016021	integral component of membrane	Chlorophyll a-b binding protein, chloroplastic [Source:UniProtKB/TrEMBL;Acc:A0A1D5ZLT0]	downstream_3947
2020YN-GLM	S5D_549413001	5D	549413001	4.73283	0.0524795	2	TraesCS5D02G535600	5D	-1	549428485	549430245		protein_coding	GO:0020037	heme binding		downstream_17244
2020YN-GLM	S5D_540584810	5D	540584810	4.16368	0.0443502	3	TraesCS5D02G520000	5D	-1	540804383	540806775		protein_coding	GO:0004222	metalloendopeptidase activity		downstream_221965
2020YN-GLM	S5D_556562403	5D	556562403	6.83863	0.0756026	1	TraesCS5D02G549700	5D	-1	556578163	556578566		protein_coding	GO:0003735	structural constituent of ribosome		upstream_5659
2020YN-GLM	S5D_544874156	5D	544874156	4.49214	0.0479892	2	TraesCS5D02G527900	5D	-1	545111386	545112999		protein_coding	GO:0016758	hexosyltransferase activity	Glycosyltransferase [Source:UniProtKB/TrEMBL;Acc:A0A1D5ZPG6]	upstream_49337
2020YN-GLM	S5D_549413001	5D	549413001	4.73283	0.0524795	2	TraesCS5D02G535600	5D	-1	549428485	549430245		protein_coding	GO:0020037	heme binding		downstream_17244
2020YN-GLM	S5D_552628856	5D	552628856	4.24109	0.0466058	1	TraesCS5D02G541900	5D	1	552683347	552688698		protein_coding	GO:0005515	protein binding		downstream_59842
2020YN-GLM	S5D_556562403	5D	556562403	6.83863	0.0756026	1	TraesCS5D02G549700	5D	-1	556578163	556578566		protein_coding	GO:0003735	structural constituent of ribosome		upstream_5659
2020YN-GLM	S6A_5207284	6A	5207284	5.27572	0.0609586	1	TraesCS6A02G011100	6A	1	5206572	5207300		protein_coding	GO:0000123	histone acetyltransferase complex		WithinGeneBody
2020YN-GLM	S6A_5207284	6A	5207284	5.27572	0.0609586	1	TraesCS6A02G011100	6A	1	5206572	5207300		protein_coding	GO:0000123	histone acetyltransferase complex		WithinGeneBody
2020YN-GLM	S6A_18592087	6A	18592087	4.22475	0.0600546	1	TraesCS6A02G037600	6A	-1	18596060	18602778		protein_coding				downstream_10691
2020YN-GLM	S6A_88295400	6A	88295400	7.33442	0.083655	1	TraesCS6A02G117800	6A	1	88598134	88606360		protein_coding	GO:0005515	protein binding		upstream_197396
2020YN-GLM	S6A_54903931	6A	54903931	4.03527	0.0425845	1	TraesCS6A02G086300	6A	1	55013535	55014280		protein_coding				downstream_110349
2020YN-GLM	S6A_87212818	6A	87212818	4.04915	0.0555435	2	TraesCS6A02G116500	6A	1	87242707	87249982		protein_coding	GO:0042176	regulation of protein catabolic process	26S proteasome non-ATPase regulatory subunit 2 homolog [Source:UniProtKB/TrEMBL;Acc:W5GCF7]	downstream_37164
2020YN-GLM	S6A_212025005	6A	212025005	4.73755	0.0575937	2	TraesCS6A02G183000	6A	1	212111938	212116495		protein_coding	GO:0016829	lyase activity		downstream_91490
2020YN-GLM	S6A_374571041	6A	374571041	4.53611	0.0577769	1396	TraesCS6A02G208500	6A	1	374886770	374892699		protein_coding	GO:0005524	ATP binding		upstream_147399
2020YN-GLM	S6A_210007821	6A	210007821	4.27819	0.0679197	3	TraesCS6A02G182500	6A	1	210792127	210800389		protein_coding	GO:0008270	zinc ion binding	Aminopeptidase [Source:UniProtKB/TrEMBL;Acc:A0A341WJA0]	upstream_102783
2020YN-GLM	S6A_401137509	6A	401137509	5.89279	0.0645092	1	TraesCS6A02G217700	6A	-1	401219377	401220255		protein_coding	GO:0005634	nucleus		downstream_82746
2020YN-GLM	S6A_259253108	6A	259253108	4.13668	0.0532399	1457	TraesCS6A02G191600	6A	-1	259361133	259361602		protein_coding				upstream_44555
2020YN-GLM	S6A_404245169	6A	404245169	5.10018	0.056938	2	TraesCS6A02G218300	6A	1	404349072	404355526		protein_coding	GO:0009082	branched-chain amino acid biosynthetic process		downstream_110357
2020YN-GLM	S6A_385909575	6A	385909575	4.48545	0.0481222	1	TraesCS6A02G212700	6A	-1	386890849	386898755		protein_coding			Embryo defective 2423 [Source:Projected from Arabidopsis thaliana (AT3G48470) UniProtKB/TrEMBL;Acc:F4JF17]	upstream_85719
2020YN-GLM	S6A_415975090	6A	415975090	6.04769	0.0663308	1	TraesCS6A02G222400	6A	-1	416252711	416252926		protein_coding				upstream_67417
2020YN-GLM	S6A_396626462	6A	396626462	4.05208	0.0434046	1	TraesCS6A02G215600	6A	1	397212513	397214244		protein_coding	GO:0016747	acyltransferase activity, transferring groups other than amino-acyl groups		upstream_324419
2020YN-GLM	S6A_421075497	6A	421075497	5.89279	0.0645092	1	TraesCS6A02G224100	6A	1	421102611	421103784		protein_coding	GO:0003677	DNA binding		downstream_28287
2020YN-GLM	S6A_401766492	6A	401766492	4.26281	0.0461703	4	TraesCS6A02G218000	6A	-1	401885708	401889971		protein_coding	GO:0016491	oxidoreductase activity		downstream_123479
2020YN-GLM	S6A_425954699	6A	425954699	4.75945	0.051613	1	TraesCS6A02G226300	6A	-1	426176932	426177219		protein_coding	GO:0009733	response to auxin		upstream_92560
2020YN-GLM	S6A_582739916	6A	582739916	4.66154	0.0738721	1	TraesCS6A02G351000	6A	1	582810290	582813835		protein_coding	GO:0005618	cell wall	Pectinesterase [Source:UniProtKB/TrEMBL;Acc:A0A1D6ACG3]	downstream_73919
2020YN-GLM	S6A_418881292	6A	418881292	4.47886	0.0478394	2	TraesCS6A02G223300	6A	-1	419768014	419771239		protein_coding	GO:0004843	thiol-dependent deubiquitinase		upstream_335538
2020YN-GLM	S6A_596393994	6A	596393994	5.74958	0.0636313	1	TraesCS6A02G372600	6A	1	596421201	596422053		protein_coding	GO:0016021	integral component of membrane		downstream_28059
2020YN-GLM	S6A_425954699	6A	425954699	4.75945	0.051613	1	TraesCS6A02G226300	6A	-1	426176932	426177219		protein_coding	GO:0009733	response to auxin		upstream_92560
2020YN-GLM	S6A_445533080	6A	445533080	4.12494	0.0441247	3	TraesCS6A02G236000	6A	-1	445569911	445576294		protein_coding				upstream_26076
2020YN-GLM	S6A_474397152	6A	474397152	4.33255	0.0461401	1	TraesCS6A02G255900	6A	-1	474982161	474987540		protein_coding	GO:0020037	heme binding		upstream_62648
2020YN-GLM	S6A_524588464	6A	524588464	4.16052	0.0440667	1	TraesCS6A02G293200	6A	-1	524718099	524720326		protein_coding	GO:0005634	nucleus		upstream_5605
2020YN-GLM	S6A_583341539	6A	583341539	4.04866	0.0574922	3	TraesCS6A02G351500	6A	-1	584507462	584508516		protein_coding				upstream_13531
2020YN-GLM	S6A_596393994	6A	596393994	5.74958	0.0636313	1	TraesCS6A02G372600	6A	1	596421201	596422053		protein_coding	GO:0016021	integral component of membrane		downstream_28059
2020YN-GLM	S6A_599676152	6A	599676152	5.86012	0.065989	1	TraesCS6A02G378600	6A	1	599715023	599717585		protein_coding	GO:0005634	nucleus		downstream_41433
2020YN-GLM	S6B_530473	6B	530473	4.44009	0.0599235	1	TraesCS6B02G000900	6B	-1	608571	610157		protein_coding				upstream_44804
2020YN-GLM	S6B_6059273	6B	6059273	4.38091	0.0651989	11	TraesCS6B02G010000	6B	-1	6166197	6168942		protein_coding	GO:0016554	cytidine to uridine editing		upstream_17154
2020YN-GLM	S6B_12643169	6B	12643169	5.52724	0.0758771	12	TraesCS6B02G020600	6B	1	12645711	12647206		protein_coding	GO:0005524	ATP binding		upstream_46
2020YN-GLM	S6B_12643169	6B	12643169	5.52724	0.0758771	16	TraesCS6B02G020600	6B	1	12645711	12647206		protein_coding	GO:0005524	ATP binding		upstream_46
2020YN-GLM	S6B_21605851	6B	21605851	4.52724	0.0521434	1	TraesCS6B02G037200	6B	-1	21785427	21789217		protein_coding	GO:0005515	protein binding	Protein KINESIN LIGHT CHAIN-RELATED 1 [Source:Projected from Arabidopsis thaliana (AT4G10840) UniProtKB/Swiss-Prot;Acc:O81629]	upstream_144665
2020YN-GLM	S6B_30989289	6B	30989289	5.21254	0.0566694	3	TraesCS6B02G051900	6B	-1	31014701	31016501		protein_coding	GO:0020037	heme binding		upstream_21073
2020YN-GLM	S6B_82475661	6B	82475661	5.04431	0.0802995	2	TraesCS6B02G103900	6B	1	82526705	82528052		protein_coding	GO:0005975	carbohydrate metabolic process		downstream_52391
2020YN-GLM	S6B_88148204	6B	88148204	4.69897	0.0638807	2	TraesCS6B02G107600	6B	-1	88217704	88221035		protein_coding	GO:0008168	methyltransferase activity		downstream_72831
2020YN-GLM	S6B_88148204	6B	88148204	4.69897	0.0638807	2	TraesCS6B02G107600	6B	-1	88217704	88221035		protein_coding	GO:0008168	methyltransferase activity		downstream_72831
2020YN-GLM	S6B_91853385	6B	91853385	4.35754	0.0618721	1	TraesCS6B02G110000	6B	-1	92461883	92471777		protein_coding				upstream_232145
2020YN-GLM	S6B_104894187	6B	104894187	5.10902	0.0655017	2	TraesCS6B02G116900	6B	1	106467328	106470092		protein_coding				upstream_928681
2020YN-GLM	S6B_97531828	6B	97531828	4.27165	0.0581941	4	TraesCS6B02G114700	6B	1	97816024	97819353		protein_coding				downstream_287525
2020YN-GLM	S6B_113686740	6B	113686740	5.86328	0.0908444	3	TraesCS6B02G119000	6B	1	113770030	113772633		protein_coding	GO:0005515	protein binding		upstream_28835
2020YN-GLM	S6B_121015042	6B	121015042	4.56225	0.0552236	41	TraesCS6B02G125900	6B	-1	121431372	121433796		protein_coding	GO:0003700	DNA-binding transcription factor activity		upstream_210613
2020YN-GLM	S6B_137639878	6B	137639878	4.97469	0.0608442	2	TraesCS6B02G140200	6B	-1	138643641	138645626		protein_coding	GO:0008234	cysteine-type peptidase activity		upstream_180178
2020YN-GLM	S6B_121857366	6B	121857366	4.10791	0.0437357	53	TraesCS6B02G126600	6B	-1	121958775	121961238		protein_coding	GO:0003700	DNA-binding transcription factor activity		upstream_36255
2020YN-GLM	S6B_146717092	6B	146717092	5.95078	0.0773307	25	TraesCS6B02G146300	6B	-1	146837429	146841462		protein_coding	GO:0005524	ATP binding	Mitogen-activated protein kinase [Source:UniProtKB/TrEMBL;Acc:A0A341XAY2]	upstream_16911
2020YN-GLM	S6B_170781580	6B	170781580	4.54061	0.0647921	49	TraesCS6B02G163500	6B	1	171029200	171031844		protein_coding	GO:0005515	protein binding		downstream_250264
2020YN-GLM	S6B_146717092	6B	146717092	5.95078	0.0773307	45	TraesCS6B02G146300	6B	-1	146837429	146841462		protein_coding	GO:0005524	ATP binding	Mitogen-activated protein kinase [Source:UniProtKB/TrEMBL;Acc:A0A341XAY2]	upstream_16911
2020YN-GLM	S6B_163135938	6B	163135938	4.01682	0.0437314	4	TraesCS6B02G159500	6B	1	163221207	163222677		protein_coding				downstream_86739
2020YN-GLM	S6B_194070004	6B	194070004	4.51004	0.0488829	23	TraesCS6B02G176900	6B	-1	194423978	194426279		protein_coding				upstream_176231
2020YN-GLM	S6B_174134446	6B	174134446	4.17198	0.0534303	65	TraesCS6B02G166700	6B	1	174565889	174569525		protein_coding				upstream_329964
2020YN-GLM	S6B_181050423	6B	181050423	4.59346	0.0523975	2	TraesCS6B02G169400	6B	-1	181110300	181110563		protein_coding				downstream_60140
2020YN-GLM	S6B_192756589	6B	192756589	4.01055	0.0436404	48	TraesCS6B02G176500	6B	1	192926141	192927090		protein_coding	GO:0016021	integral component of membrane		upstream_17694
2020YN-GLM	S6B_222584486	6B	222584486	4.88273	0.0535833	1	TraesCS6B02G190100	6B	1	222587536	222589071		protein_coding	GO:0005669	transcription factor TFIID complex		downstream_4585
2020YN-GLM	S6B_225660079	6B	225660079	4.91721	0.0530172	1	TraesCS6B02G191400	6B	1	225860004	225866408		protein_coding	GO:0016021	integral component of membrane		upstream_107265
2020YN-GLM	S6B_215835018	6B	215835018	4.16813	0.0462745	1	TraesCS6B02G187900	6B	1	216354497	216357350		protein_coding	GO:0005524	ATP binding		upstream_62643
2020YN-GLM	S6B_219501243	6B	219501243	4.06349	0.0440723	2	TraesCS6B02G189600	6B	-1	219575262	219581966		protein_coding	GO:0004190	aspartic-type endopeptidase activity		downstream_80723
2020YN-GLM	S6B_222584486	6B	222584486	4.88273	0.0535833	1	TraesCS6B02G190100	6B	1	222587536	222589071		protein_coding	GO:0005669	transcription factor TFIID complex		downstream_4585
2020YN-GLM	S6B_225902663	6B	225902663	4.37059	0.0474025	2	TraesCS6B02G191800	6B	1	226139682	226144829		protein_coding				upstream_26405
2020YN-GLM	S6B_286464869	6B	286464869	4.50307	0.0794308	3	TraesCS6B02G213000	6B	-1	286711940	286713535		protein_coding				downstream_248666
2020YN-GLM	S6B_229844469	6B	229844469	4.2652	0.0456407	2	TraesCS6B02G195000	6B	1	230602544	230604287		protein_coding				upstream_113839
2020YN-GLM	S6B_296455862	6B	296455862	5.98716	0.0758103	1	TraesCS6B02G216100	6B	-1	297299842	297305607		protein_coding	GO:0003676	nucleic acid binding		upstream_45695
2020YN-GLM	S6B_306332022	6B	306332022	5.21042	0.0567052	2	TraesCS6B02G218700	6B	1	306797785	306800276		protein_coding	GO:0016021	integral component of membrane	Protein ORANGE-LIKE, chloroplastic [Source:Projected from Arabidopsis thaliana (AT5G06130) UniProtKB/Swiss-Prot;Acc:Q8VYD8]	downstream_468254
2020YN-GLM	S6B_260520045	6B	260520045	4.11295	0.0437572	2	TraesCS6B02G206700	6B	1	260540333	260547792		protein_coding	GO:0003676	nucleic acid binding		downstream_27747
2020YN-GLM	S6B_313988010	6B	313988010	5.89279	0.0645092	1	ENSRNA050023642	6B	-1	314101474	314101553	LSU_rRNA_eukarya	rRNA			Eukaryotic large subunit ribosomal RNA	downstream_113543
2020YN-GLM	S6B_278370760	6B	278370760	4.87615	0.0588789	1	TraesCS6B02G210700	6B	1	278539154	278542581		protein_coding	GO:0005515	protein binding		downstream_171821
2020YN-GLM	S6B_286464869	6B	286464869	4.50307	0.0794308	3	TraesCS6B02G213000	6B	-1	286711940	286713535		protein_coding				downstream_248666
2020YN-GLM	S6B_297962268	6B	297962268	4.14026	0.0438266	2	TraesCS6B02G216800	6B	1	298284633	298294469		protein_coding	GO:0019888	protein phosphatase regulator activity	Serine/threonine-protein phosphatase 2A 55 kDa regulatory subunit B [Source:UniProtKB/TrEMBL;Acc:A0A341WYT1]	downstream_332201
2020YN-GLM	S6B_306332022	6B	306332022	5.21042	0.0567052	2	TraesCS6B02G218700	6B	1	306797785	306800276		protein_coding	GO:0016021	integral component of membrane	Protein ORANGE-LIKE, chloroplastic [Source:Projected from Arabidopsis thaliana (AT5G06130) UniProtKB/Swiss-Prot;Acc:Q8VYD8]	downstream_468254
2020YN-GLM	S6B_309840829	6B	309840829	4.08725	0.0431988	1	TraesCS6B02G220000	6B	1	310352963	310358639		protein_coding	GO:0004722	protein serine/threonine phosphatase activity		upstream_37855
2020YN-GLM	S6B_379550545	6B	379550545	5.41567	0.0896185	1	TraesCS6B02G231300	6B	-1	379812753	379817769		protein_coding	GO:0003743	translation initiation factor activity		downstream_267224
2020YN-GLM	S6B_387571495	6B	387571495	5.27572	0.0572438	1	TraesCS6B02G232000	6B	-1	387922504	387923905		protein_coding	GO:0008270	zinc ion binding		downstream_352410
2020YN-GLM	S6B_391087727	6B	391087727	4.68613	0.050296	1	TraesCS6B02G233800	6B	1	391071459	391096188		protein_coding	GO:0005515	protein binding		WithinGeneBody
2020YN-GLM	S6B_342748067	6B	342748067	4.00568	0.0427404	1	TraesCS6B02G224500	6B	-1	342807427	342807825		protein_coding				downstream_59758
2020YN-GLM	S6B_393822102	6B	393822102	5.73049	0.0692213	1	TraesCS6B02G234400	6B	1	394416014	394416248		protein_coding				upstream_135044
2020YN-GLM	S6B_403230761	6B	403230761	4.83863	0.0807781	1	TraesCS6B02G235800	6B	-1	404375060	404385001		protein_coding	GO:0048366	leaf development	Armadillo repeat-containing protein LFR [Source:Projected from Arabidopsis thaliana (AT3G22990) UniProtKB/Swiss-Prot;Acc:Q9LS90]	upstream_39914
2020YN-GLM	S6B_357680165	6B	357680165	4.43771	0.0484885	1	TraesCS6B02G228300	6B	-1	360411322	360422589		protein_coding				upstream_554099
2020YN-GLM	S6B_407408050	6B	407408050	4.91364	0.0619027	1	TraesCS6B02G236500	6B	1	408211983	408225004		protein_coding	GO:0005524	ATP binding		downstream_816954
2020YN-GLM	S6B_444611046	6B	444611046	4.65758	0.0501604	11	TraesCS6B02G247900	6B	1	444682543	444687809		protein_coding	GO:0009082	branched-chain amino acid biosynthetic process		upstream_68250
2020YN-GLM	S6B_363632773	6B	363632773	4.32698	0.0741247	2	TraesCS6B02G228900	6B	1	364901722	364902570		protein_coding	GO:0016020	membrane		upstream_428679
2020YN-GLM	S6B_457524014	6B	457524014	5.22548	0.0566545	3	TraesCS6B02G254500	6B	-1	457663106	457673044		protein_coding	GO:0005525	GTP binding	Protein ROOT HAIR DEFECTIVE 3 homolog [Source:UniProtKB/TrEMBL;Acc:A0A341XET9]	upstream_98583
2020YN-GLM	S6B_379550545	6B	379550545	5.41567	0.0896185	1	TraesCS6B02G231300	6B	-1	379812753	379817769		protein_coding	GO:0003743	translation initiation factor activity		downstream_267224
2020YN-GLM	S6B_466527956	6B	466527956	4.53165	0.0484645	25	TraesCS6B02G258800	6B	1	466695618	466698313		protein_coding	GO:0006351	transcription, DNA-templated	Auxin response factor [Source:UniProtKB/TrEMBL;Acc:A0A1D6AKX2]	downstream_170357
2020YN-GLM	S6B_391087727	6B	391087727	4.68613	0.050296	1	TraesCS6B02G233800	6B	1	391071459	391096188		protein_coding	GO:0005515	protein binding		WithinGeneBody
2020YN-GLM	S6B_492262280	6B	492262280	5.54975	0.0646241	1	TraesCS6B02G272900	6B	1	492491033	492493891		protein_coding	GO:0003723	RNA binding		upstream_42642
2020YN-GLM	S6B_403230761	6B	403230761	4.83863	0.0807781	1	TraesCS6B02G235800	6B	-1	404375060	404385001		protein_coding	GO:0048366	leaf development	Armadillo repeat-containing protein LFR [Source:Projected from Arabidopsis thaliana (AT3G22990) UniProtKB/Swiss-Prot;Acc:Q9LS90]	upstream_39914
2020YN-GLM	S6B_407408050	6B	407408050	4.91364	0.0619027	1	TraesCS6B02G236500	6B	1	408211983	408225004		protein_coding	GO:0005524	ATP binding		downstream_816954
2020YN-GLM	S6B_416252483	6B	416252483	4.48017	0.0479914	1	TraesCS6B02G239500	6B	-1	416674169	416677043		protein_coding	GO:0007034	vacuolar transport		upstream_150290
2020YN-GLM	S6B_518103973	6B	518103973	4.63264	0.049646	1	TraesCS6B02G287600	6B	1	518386580	518391815		protein_coding	GO:0016021	integral component of membrane		upstream_63548
2020YN-GLM	S6B_419879064	6B	419879064	4.02	0.0432656	1	TraesCS6B02G240400	6B	-1	420775833	420778081		protein_coding				upstream_102779
2020YN-GLM	S6B_520786469	6B	520786469	4.95468	0.0568231	1	TraesCS6B02G289500	6B	-1	520846904	520848691		protein_coding				upstream_8050
2020YN-GLM	S6B_431734131	6B	431734131	4.09909	0.0435465	1	TraesCS6B02G242900	6B	-1	431798297	431806153		protein_coding	GO:0016020	membrane		upstream_25837
2020YN-GLM	S6B_440916007	6B	440916007	4.38195	0.0510021	12	TraesCS6B02G247600	6B	-1	441045369	441045650		protein_coding	GO:0006355	regulation of transcription, DNA-templated		upstream_128500
2020YN-GLM	S6B_643704970	6B	643704970	4.74715	0.0746194	25	TraesCS6B02G370100	6B	1	643822574	643825162		protein_coding	GO:0004252	serine-type endopeptidase activity		upstream_62963
2020YN-GLM	S6B_456479260	6B	456479260	4.13787	0.0440586	7	TraesCS6B02G253900	6B	1	457168720	457171746		protein_coding	GO:0003700	DNA-binding transcription factor activity	Timing of cab expression 1 [Source:UniProtKB/TrEMBL;Acc:A0A126SNS4]	upstream_178844
2020YN-GLM	S6B_651200030	6B	651200030	5.21896	0.0582213	3	TraesCS6B02G376400	6B	1	651407344	651415083		protein_coding	GO:0016021	integral component of membrane		upstream_178874
2020YN-GLM	S6B_659977439	6B	659977439	4.51856	0.0538178	34	TraesCS6B02G385200	6B	1	660218201	660221085		protein_coding	GO:0005515	protein binding		upstream_40587
2020YN-GLM	S6B_474100880	6B	474100880	4.04383	0.0427568	45	TraesCS6B02G263100	6B	1	474173211	474176246		protein_coding				downstream_75366
2020YN-GLM	S6B_695943210	6B	695943210	4.59517	0.0496836	1	TraesCS6B02G427300	6B	-1	696015166	696015897		protein_coding	GO:0016021	integral component of membrane		upstream_4457
2020YN-GLM	S6B_482700392	6B	482700392	5.19111	0.0562536	3	TraesCS6B02G268400	6B	-1	482769303	482772047		protein_coding	GO:0005515	protein binding		downstream_71655
2020YN-GLM	S6B_492262280	6B	492262280	5.54975	0.0646241	1	TraesCS6B02G272900	6B	1	492491033	492493891		protein_coding	GO:0003723	RNA binding		upstream_42642
2020YN-GLM	S6B_496197081	6B	496197081	6.58503	0.0794773	1	TraesCS6B02G274700	6B	1	496413442	496414266		protein_coding				downstream_217185
2020YN-GLM	S6B_509230393	6B	509230393	5.64589	0.0620562	1	TraesCS6B02G282600	6B	1	509257554	509260239		protein_coding	GO:0000079	regulation of cyclin-dependent protein serine/threonine kinase activity	Cyclin [Source:UniProtKB/TrEMBL;Acc:A0A1D6AME3]	downstream_29846
2020YN-GLM	S6B_518103973	6B	518103973	4.63264	0.049646	1	TraesCS6B02G287600	6B	1	518386580	518391815		protein_coding	GO:0016021	integral component of membrane		upstream_63548
2020YN-GLM	S6B_520786469	6B	520786469	4.95468	0.0568231	1	TraesCS6B02G289500	6B	-1	520846904	520848691		protein_coding				upstream_8050
2020YN-GLM	S6B_527629091	6B	527629091	4.72584	0.050762	2	TraesCS6B02G293700	6B	1	527928644	527933931		protein_coding	GO:0003677	DNA binding		upstream_56541
2020YN-GLM	S6B_558045834	6B	558045834	4.0575	0.0545249	1	TraesCS6B02G311300	6B	1	558287373	558300494		protein_coding				downstream_254660
2020YN-GLM	S6B_609979290	6B	609979290	4.33536	0.0481799	1	TraesCS6B02G346300	6B	1	610064940	610065673		protein_coding				upstream_53216
2020YN-GLM	S6B_642134862	6B	642134862	4.12148	0.0437367	27	ENSRNA050023041	6B	1	642345903	642346062	U1	snRNA			U1 spliceosomal RNA	upstream_185534
2020YN-GLM	S6B_651200030	6B	651200030	5.21896	0.0582213	3	TraesCS6B02G376400	6B	1	651407344	651415083		protein_coding	GO:0016021	integral component of membrane		upstream_178874
2020YN-GLM	S6B_655597291	6B	655597291	4.17263	0.0551277	42	ENSRNA050020197	6B	-1	655769393	655769492	SNORD25	snoRNA			Small nucleolar RNA SNORD25	downstream_172201
2020YN-GLM	S6B_667950935	6B	667950935	4.10513	0.0511264	1	TraesCS6B02G393000	6B	-1	667952758	667961955		protein_coding	GO:0005524	ATP binding	Serine/threonine-protein kinase VPS15 [Source:Projected from Arabidopsis thaliana (AT4G29380) UniProtKB/Swiss-Prot;Acc:Q9M0E5]	downstream_11020
2020YN-GLM	S6B_680552815	6B	680552815	4.40671	0.0486834	1	TraesCS6B02G405300	6B	1	680646590	680648126		protein_coding				upstream_2627
2020YN-GLM	S6B_695943210	6B	695943210	4.59517	0.0496836	1	TraesCS6B02G427300	6B	-1	696015166	696015897		protein_coding	GO:0016021	integral component of membrane		upstream_4457
2020YN-GLM	S6D_6740947	6D	6740947	5.23732	0.0597447	1	TraesCS6D02G016500	6D	-1	6963495	6970978		protein_coding	GO:0034508	centromere complex assembly		upstream_166203
2020YN-GLM	S6D_6740947	6D	6740947	5.23732	0.0597447	1	TraesCS6D02G016500	6D	-1	6963495	6970978		protein_coding	GO:0034508	centromere complex assembly		upstream_166203
2020YN-GLM	S6D_19464195	6D	19464195	4.05899	0.0588371	5	TraesCS6D02G044700	6D	-1	20087728	20088294		protein_coding			CASP-like protein [Source:UniProtKB/TrEMBL;Acc:A0A341XA01]	upstream_142458
2020YN-GLM	S6D_166203266	6D	166203266	5.13136	0.0562163	1	TraesCS6D02G174700	6D	1	166759273	166799702		protein_coding	GO:0005524	ATP binding		downstream_596436
2020YN-GLM	S6D_253027930	6D	253027930	5.11182	0.058909	1	TraesCS6D02G187500	6D	-1	253748352	253753414		protein_coding	GO:0003743	translation initiation factor activity		upstream_451034
2020YN-GLM	S6D_197787812	6D	197787812	4.48149	0.0521893	1	TraesCS6D02G180100	6D	-1	198601271	198603325		protein_coding	GO:0003735	structural constituent of ribosome		upstream_470252
2020YN-GLM	S6D_440299623	6D	440299623	6.99568	0.0786755	1	TraesCS6D02G341200	6D	1	440363517	440367371		protein_coding	GO:0046983	protein dimerization activity		downstream_67748
2020YN-GLM	S6D_467516325	6D	467516325	4.68613	0.0742044	1	TraesCS6D02G393800	6D	-1	467545182	467547534		protein_coding	GO:0051087	chaperone binding		downstream_31209
2020YN-GLM	S6D_266512533	6D	266512533	4.31605	0.0485312	1	TraesCS6D02G192600	6D	1	266778401	266780830		protein_coding	GO:0016021	integral component of membrane		upstream_64989
2020YN-GLM	S6D_308241168	6D	308241168	4.47108	0.0477457	1	TraesCS6D02G218000	6D	1	308280168	308290320		protein_coding	GO:0008420	RNA polymerase II CTD heptapeptide repeat phosphatase activity		downstream_49152
2020YN-GLM	S6D_315986033	6D	315986033	4.37572	0.046608	1	TraesCS6D02G224100	6D	-1	316096578	316099887		protein_coding	GO:0016021	integral component of membrane	Vesicle-associated protein 2-1 [Source:Projected from Arabidopsis thaliana (AT5G47180) UniProtKB/Swiss-Prot;Acc:Q9LVU1]	upstream_282
2020YN-GLM	S6D_440299623	6D	440299623	6.99568	0.0786755	1	TraesCS6D02G341200	6D	1	440363517	440367371		protein_coding	GO:0046983	protein dimerization activity		downstream_67748
2020YN-GLM	S6D_467516325	6D	467516325	4.68613	0.0742044	2	TraesCS6D02G393800	6D	-1	467545182	467547534		protein_coding	GO:0051087	chaperone binding		downstream_31209
2020YN-GLM	S7A_2698703	7A	2698703	4.27984	0.0463779	1	TraesCS7A02G005100	7A	-1	2693834	2700660		protein_coding	GO:0043531	ADP binding		WithinGeneBody
2020YN-GLM	S7A_24588256	7A	24588256	4.63264	0.049714	1	TraesCS7A02G051000	7A	1	24586444	24591932		protein_coding	GO:0010198	synergid death		WithinGeneBody
2020YN-GLM	S7A_24588256	7A	24588256	4.63264	0.049714	1	TraesCS7A02G051000	7A	1	24586444	24591932		protein_coding	GO:0010198	synergid death		WithinGeneBody
2020YN-GLM	S7A_77454100	7A	77454100	4.0716	0.055318	1	TraesCS7A02G120400	7A	1	77530319	77532414		protein_coding	GO:0042545	cell wall modification		upstream_11838
2020YN-GLM	S7A_116344995	7A	116344995	7.22695	0.0817089	1	TraesCS7A02G160400	7A	1	116509322	116509771		protein_coding				downstream_164776
2020YN-GLM	S7A_83867851	7A	83867851	4.04866	0.0452392	3	TraesCS7A02G130600	7A	1	83932083	83937125		protein_coding			Mitochondrial outer membrane import complex protein METAXIN [Source:Projected from Arabidopsis thaliana (AT2G19080) UniProtKB/Swiss-Prot;Acc:O64471]	downstream_69274
2020YN-GLM	S7A_125749174	7A	125749174	4.5376	0.048524	2	TraesCS7A02G169200	7A	-1	125992856	125994961		protein_coding	GO:0016758	hexosyltransferase activity	Glycosyltransferase [Source:UniProtKB/TrEMBL;Acc:A0A1D6C0K8]	upstream_33238
2020YN-GLM	S7A_91007251	7A	91007251	4.6216	0.0604575	8	TraesCS7A02G138800	7A	-1	91016222	91017261		protein_coding	GO:0009058	biosynthetic process		downstream_10010
2020YN-GLM	S7A_102756937	7A	102756937	4.01592	0.0498215	1	TraesCS7A02G149800	7A	1	103051676	103053474		protein_coding	GO:0016747	acyltransferase activity, transferring groups other than amino-acyl groups		upstream_195783
2020YN-GLM	S7A_166753968	7A	166753968	4.63639	0.049704	1	TraesCS7A02G204600	7A	-1	166757208	166762434		protein_coding	GO:0005786	signal recognition particle, endoplasmic reticulum targeting	Signal recognition particle 9 kDa protein [Source:UniProtKB/TrEMBL;Acc:W5HV90]	upstream_1644
2020YN-GLM	S7A_208391310	7A	208391310	4.60206	0.0494279	1	TraesCS7A02G235900	7A	-1	208524148	208529234		protein_coding	GO:0006351	transcription, DNA-templated		downstream_137924
2020YN-GLM	S7A_120415094	7A	120415094	4.34486	0.0523574	1	TraesCS7A02G163800	7A	1	120463669	120466366		protein_coding				downstream_51272
2020YN-GLM	S7A_125749174	7A	125749174	4.5376	0.048524	2	TraesCS7A02G169200	7A	-1	125992856	125994961		protein_coding	GO:0016758	hexosyltransferase activity	Glycosyltransferase [Source:UniProtKB/TrEMBL;Acc:A0A1D6C0K8]	upstream_33238
2020YN-GLM	S7A_235752522	7A	235752522	5.12784	0.0673223	107	TraesCS7A02G251900	7A	1	236349704	236352021		protein_coding	GO:0003677	DNA binding		upstream_270234
2020YN-GLM	S7A_241710907	7A	241710907	4.97881	0.0537401	1	TraesCS7A02G254900	7A	-1	241798510	241801233		protein_coding				upstream_49664
2020YN-GLM	S7A_166753968	7A	166753968	4.63639	0.049704	1	TraesCS7A02G204600	7A	-1	166757208	166762434		protein_coding	GO:0005786	signal recognition particle, endoplasmic reticulum targeting	Signal recognition particle 9 kDa protein [Source:UniProtKB/TrEMBL;Acc:W5HV90]	upstream_1644
2020YN-GLM	S7A_195969761	7A	195969761	4.33255	0.0684914	1	TraesCS7A02G226700	7A	1	196142848	196143449		protein_coding	GO:0003676	nucleic acid binding		upstream_127992
2020YN-GLM	S7A_203722542	7A	203722542	4.4908	0.0485762	1	TraesCS7A02G232600	7A	1	203963291	203969158		protein_coding	GO:0003677	DNA binding		upstream_24608
2020YN-GLM	S7A_282562667	7A	282562667	4.53165	0.0794501	122	TraesCS7A02G271100	7A	-1	284111494	284112754		protein_coding	GO:0016787	hydrolase activity		upstream_192734
2020YN-GLM	S7A_209397783	7A	209397783	4.27327	0.0454009	6	TraesCS7A02G236300	7A	-1	209401572	209406881		protein_coding	GO:0016021	integral component of membrane		downstream_9098
2020YN-GLM	S7A_370562105	7A	370562105	4.56543	0.0621264	1561	TraesCS7A02G293100	7A	-1	371767632	371774652		protein_coding	GO:0005634	nucleus		upstream_6994
2020YN-GLM	S7A_217272761	7A	217272761	4.16622	0.0441358	1	TraesCS7A02G241700	7A	-1	217368700	217371723		protein_coding				upstream_66842
2020YN-GLM	S7A_455998900	7A	455998900	4.51856	0.0484396	1	TraesCS7A02G317200	7A	-1	456202416	456204700		protein_coding				downstream_205800
2020YN-GLM	S7A_220170448	7A	220170448	4.02091	0.0424161	2	TraesCS7A02G244100	7A	-1	221680104	221685914		protein_coding	GO:0016021	integral component of membrane	Glycosyltransferase (Fragment) [Source:Projected from Arabidopsis thaliana (AT5G55500) UniProtKB/TrEMBL;Acc:W8PUA9]	upstream_39529
2020YN-GLM	S7A_464265681	7A	464265681	7.95861	0.0891782	1	TraesCS7A02G321500	7A	1	464264555	464269412		protein_coding	GO:0006397	mRNA processing		WithinGeneBody
2020YN-GLM	S7A_225282723	7A	225282723	4.12321	0.0568111	125	TraesCS7A02G246300	7A	1	225355220	225358216		protein_coding	GO:0004553	hydrolase activity, hydrolyzing O-glycosyl compounds		downstream_75493
2020YN-GLM	S7A_471835406	7A	471835406	5.70333	0.0622938	1	TraesCS7A02G324600	7A	1	472121957	472125621		protein_coding	GO:0005515	protein binding		upstream_17009
2020YN-GLM	S7A_244427948	7A	244427948	4.32514	0.0461461	3	TraesCS7A02G255900	7A	1	244472421	244473575		protein_coding	GO:2000123	positive regulation of stomatal complex development		downstream_45627
2020YN-GLM	S7A_474393932	7A	474393932	4.90658	0.052882	1	TraesCS7A02G326500	7A	1	474518625	474520619		protein_coding	GO:0016192	vesicle-mediated transport		upstream_94870
2020YN-GLM	S7A_249312900	7A	249312900	4.49485	0.048024	12	TraesCS7A02G258300	7A	1	249581212	249581847		protein_coding	GO:0016021	integral component of membrane		upstream_29067
2020YN-GLM	S7A_492181545	7A	492181545	4.84466	0.0793803	1	TraesCS7A02G336400	7A	1	492237772	492259755		protein_coding	GO:0004553	hydrolase activity, hydrolyzing O-glycosyl compounds	1,4-alpha-glucan-branching enzyme 3, chloroplastic/amyloplastic [Source:Projected from Arabidopsis thaliana (AT3G20440) UniProtKB/Swiss-Prot;Acc:D2WL32]	downstream_78210
2020YN-GLM	S7A_270468927	7A	270468927	4.07058	0.0550489	377	TraesCS7A02G267300	7A	-1	270752635	270756258		protein_coding	GO:0008270	zinc ion binding	Biotin synthase, mitochondrial [Source:Projected from Arabidopsis thaliana (AT2G43360) UniProtKB/Swiss-Prot;Acc:P54967]	upstream_188268
2020YN-GLM	S7A_501398526	7A	501398526	6.49485	0.110866	1	TraesCS7A02G341500	7A	-1	501556014	501558913		protein_coding	GO:0016021	integral component of membrane		downstream_160387
2020YN-GLM	S7A_370562105	7A	370562105	4.56543	0.0621264	1606	TraesCS7A02G293100	7A	-1	371767632	371774652		protein_coding	GO:0005634	nucleus		upstream_6994
2020YN-GLM	S7A_461033511	7A	461033511	4.40894	0.0483823	1	TraesCS7A02G319900	7A	-1	461034836	461037152		protein_coding				downstream_3641
2020YN-GLM	S7A_512664737	7A	512664737	4.64975	0.0501412	4	TraesCS7A02G350000	7A	-1	512751739	512757599		protein_coding	GO:0008270	zinc ion binding		upstream_80404
2020YN-GLM	S7A_466674293	7A	466674293	4.37779	0.0486811	2	TraesCS7A02G322500	7A	1	466884143	466888237		protein_coding				upstream_163703
2020YN-GLM	S7A_517262058	7A	517262058	4.92445	0.0532814	3	TraesCS7A02G353400	7A	-1	517413440	517414858		protein_coding	GO:0046872	metal ion binding	Peroxidase [Source:UniProtKB/TrEMBL;Acc:A0A1D6BQM6]	downstream_152800
2020YN-GLM	S7A_524658047	7A	524658047	4.83565	0.052636	1	TraesCS7A02G357400	7A	-1	524699338	524703421		protein_coding	GO:0016021	integral component of membrane		upstream_14300
2020YN-GLM	S7A_474393932	7A	474393932	4.90658	0.052882	1	TraesCS7A02G326500	7A	1	474518625	474520619		protein_coding	GO:0016192	vesicle-mediated transport		upstream_94870
2020YN-GLM	S7A_477198676	7A	477198676	4.10568	0.0443076	1	TraesCS7A02G328400	7A	-1	477234157	477236762		protein_coding				upstream_8366
2020YN-GLM	S7A_537703822	7A	537703822	7.78781	0.0866045	1	ENSRNA050017162	7A	-1	537840097	537840180	Intron_gpII	sense_intronic			Group II catalytic intron	upstream_39478
2020YN-GLM	S7A_488003205	7A	488003205	4.25104	0.045587	1	TraesCS7A02G334500	7A	-1	488149507	488150891		protein_coding				downstream_147686
2020YN-GLM	S7A_573174868	7A	573174868	5.94692	0.0811654	1	TraesCS7A02G395000	7A	1	573422844	573437108		protein_coding	GO:0005524	ATP binding		upstream_46253
2020YN-GLM	S7A_578245607	7A	578245607	4.55596	0.0487501	1	TraesCS7A02G398800	7A	1	578574512	578575480		protein_coding	GO:0003677	DNA binding		upstream_112399
2020YN-GLM	S7A_498757192	7A	498757192	4.4908	0.0728314	1	TraesCS7A02G340300	7A	1	498934725	498938538		protein_coding	GO:0003700	DNA-binding transcription factor activity		upstream_162792
2020YN-GLM	S7A_617491197	7A	617491197	4.52871	0.048423	10	TraesCS7A02G424300	7A	-1	617577295	617580367		protein_coding				upstream_55321
2020YN-GLM	S7A_510951596	7A	510951596	4.10403	0.0568287	16	TraesCS7A02G348300	7A	1	511012277	511012591		protein_coding				upstream_44247
2020YN-GLM	S7A_626149675	7A	626149675	4.6073	0.0513249	24	TraesCS7A02G432400	7A	1	626598026	626608855		protein_coding				upstream_236559
2020YN-GLM	S7A_517262058	7A	517262058	4.92445	0.0532814	3	TraesCS7A02G353400	7A	-1	517413440	517414858		protein_coding	GO:0046872	metal ion binding	Peroxidase [Source:UniProtKB/TrEMBL;Acc:A0A1D6BQM6]	downstream_152800
2020YN-GLM	S7A_524658047	7A	524658047	4.83565	0.052636	1	TraesCS7A02G357400	7A	-1	524699338	524703421		protein_coding	GO:0016021	integral component of membrane		upstream_14300
2020YN-GLM	S7A_638137690	7A	638137690	4.67366	0.0733113	1	TraesCS7A02G443800	7A	-1	638239685	638243822		protein_coding	GO:0003676	nucleic acid binding		upstream_4484
2020YN-GLM	S7A_537703822	7A	537703822	7.78781	0.0866045	1	ENSRNA050017162	7A	-1	537840097	537840180	Intron_gpII	sense_intronic			Group II catalytic intron	upstream_39478
2020YN-GLM	S7A_679799240	7A	679799240	4.97062	0.0768949	3	TraesCS7A02G489700	7A	1	679793765	679815215		protein_coding	GO:0043039	tRNA aminoacylation		WithinGeneBody
2020YN-GLM	S7A_578245607	7A	578245607	4.55596	0.0487501	1	TraesCS7A02G398800	7A	1	578574512	578575480		protein_coding	GO:0003677	DNA binding		upstream_112399
2020YN-GLM	S7A_582558878	7A	582558878	4.29073	0.0459718	1	TraesCS7A02G402800	7A	-1	582569207	582569622		protein_coding				downstream_10744
2020YN-GLM	S7A_617461333	7A	617461333	4.01189	0.0435603	13	TraesCS7A02G424300	7A	-1	617577295	617580367		protein_coding				upstream_25457
2020YN-GLM	S7A_720852248	7A	720852248	6.7986	0.0767733	1	TraesCS7A02G544000	7A	-1	720861944	720863185		protein_coding	GO:0005524	ATP binding		upstream_5707
2020YN-GLM	S7A_626066377	7A	626066377	4.00833	0.0574321	39	TraesCS7A02G432400	7A	1	626598026	626608855		protein_coding				upstream_153261
2020YN-GLM	S7A_723563396	7A	723563396	4.77728	0.0548323	1	TraesCS7A02G549600	7A	1	723637822	723638219		protein_coding	GO:0005786	signal recognition particle, endoplasmic reticulum targeting		downstream_74823
2020YN-GLM	S7A_635408582	7A	635408582	5.06048	0.0547084	1	TraesCS7A02G441400	7A	-1	635493328	635497374		protein_coding	GO:0016021	integral component of membrane	Glycosyltransferases [Source:UniProtKB/TrEMBL;Acc:A0A1D6BPZ9]	upstream_24261
2020YN-GLM	S7A_637926350	7A	637926350	4.06854	0.0684232	6	TraesCS7A02G443500	7A	-1	637948557	637949522		protein_coding				upstream_9748
2020YN-GLM	S7A_652281592	7A	652281592	4.49349	0.0624223	1	TraesCS7A02G455800	7A	1	652286256	652289065		protein_coding	GO:0016021	integral component of membrane	Serine/threonine-protein kinase [Source:UniProtKB/TrEMBL;Acc:A0A1D6BQI9]	downstream_7473
2020YN-GLM	S7A_665269744	7A	665269744	8.80688	0.108341	1	TraesCS7A02G469100	7A	-1	665377379	665379793		protein_coding	GO:0003676	nucleic acid binding	Putative ribosomal protein S18 [Source:UniProtKB/TrEMBL;Acc:Q8L806]	downstream_110049
2020YN-GLM	S7A_673383994	7A	673383994	4.05948	0.0430262	1	TraesCS7A02G481300	7A	1	673401541	673403327		protein_coding				downstream_19333
2020YN-GLM	S7A_677386809	7A	677386809	4.16241	0.0583635	4	TraesCS7A02G486600	7A	-1	677692146	677692709		protein_coding				downstream_305900
2020YN-GLM	S7A_690019392	7A	690019392	5.54668	0.066546	1	TraesCS7A02G499900	7A	1	690052934	690056735		protein_coding	GO:0005515	protein binding		downstream_37343
2020YN-GLM	S7A_695803939	7A	695803939	4.39469	0.0469768	2	TraesCS7A02G508100	7A	-1	695876967	695880137		protein_coding	GO:0016021	integral component of membrane		downstream_76198
2020YN-GLM	S7A_722577387	7A	722577387	4.26841	0.0467321	3	TraesCS7A02G547400	7A	1	722592074	722593188		protein_coding				upstream_3977
2020YN-GLM	S7A_731066621	7A	731066621	4.36351	0.0472708	1	TraesCS7A02G559100	7A	1	731096060	731097402		protein_coding	GO:0005515	protein binding		downstream_30781
2020YN-GLM	S7B_3104639	7B	3104639	5.02733	0.0624409	1	TraesCS7B02G005700	7B	-1	3142300	3151017		protein_coding	GO:0008641	ubiquitin-like modifier activating enzyme activity		upstream_9802
2020YN-GLM	S7B_3104639	7B	3104639	5.02733	0.0624409	1	TraesCS7B02G005700	7B	-1	3142300	3151017		protein_coding	GO:0008641	ubiquitin-like modifier activating enzyme activity		upstream_9802
2020YN-GLM	S7B_24611852	7B	24611852	5.19246	0.0562686	1	ENSRNA050014025	7B	1	24715201	24715285	snoU36a	snoRNA			SnoRNA U36a	downstream_103433
2020YN-GLM	S7B_24611852	7B	24611852	5.19246	0.0562686	1	ENSRNA050014025	7B	1	24715201	24715285	snoU36a	snoRNA			SnoRNA U36a	downstream_103433
2020YN-GLM	S7B_36993221	7B	36993221	4.04144	0.0535207	24	TraesCS7B02G038100	7B	1	37077456	37091336		protein_coding	GO:0051537	2 iron, 2 sulfur cluster binding		upstream_25630
2020YN-GLM	S7B_40291819	7B	40291819	4.51713	0.0724338	4	TraesCS7B02G040300	7B	-1	40297833	40301090		protein_coding				upstream_4059
2020YN-GLM	S7B_40291819	7B	40291819	4.51713	0.0724338	4	TraesCS7B02G040300	7B	-1	40297833	40301090		protein_coding				upstream_4059
2020YN-GLM	S7B_51363365	7B	51363365	4.15552	0.044009	1	TraesCS7B02G050300	7B	1	51764860	51765618		protein_coding	GO:0003677	DNA binding	Histone H2A [Source:UniProtKB/TrEMBL;Acc:A0A341YNW3]	upstream_96056
2020YN-GLM	S7B_62211736	7B	62211736	4.54363	0.0600457	34	TraesCS7B02G059500	7B	1	62391542	62393335		protein_coding	GO:0016758	hexosyltransferase activity	Glycosyltransferase [Source:UniProtKB/TrEMBL;Acc:A0A1D6CGM5]	upstream_149586
2020YN-GLM	S7B_62211736	7B	62211736	4.54363	0.0600457	38	TraesCS7B02G059500	7B	1	62391542	62393335		protein_coding	GO:0016758	hexosyltransferase activity	Glycosyltransferase [Source:UniProtKB/TrEMBL;Acc:A0A1D6CGM5]	upstream_149586
2020YN-GLM	S7B_84076724	7B	84076724	4.60906	0.0515131	2	TraesCS7B02G074200	7B	1	84110932	84112622		protein_coding				downstream_35898
2020YN-GLM	S7B_86170280	7B	86170280	4.0752	0.0467628	6	TraesCS7B02G076500	7B	-1	86170700	86177050		protein_coding	GO:0005975	carbohydrate metabolic process	Aldose 1-epimerase [Source:UniProtKB/TrEMBL;Acc:A0A1D6CK59]	downstream_6770
2020YN-GLM	S7B_94889702	7B	94889702	5.72584	0.0730253	1	TraesCS7B02G084200	7B	-1	95040711	95040974		protein_coding				upstream_78694
2020YN-GLM	S7B_111384421	7B	111384421	4.59517	0.0661076	20	TraesCS7B02G096900	7B	1	111501044	111507141		protein_coding				upstream_15156
2020YN-GLM	S7B_99125327	7B	99125327	4.14086	0.0574813	2	TraesCS7B02G086100	7B	-1	99130273	99131187		protein_coding	GO:0003700	DNA-binding transcription factor activity		downstream_5860
2020YN-GLM	S7B_115988101	7B	115988101	4.51286	0.0482426	15	TraesCS7B02G101800	7B	-1	116046396	116049311		protein_coding	GO:0016021	integral component of membrane		upstream_25578
2020YN-GLM	S7B_111384421	7B	111384421	4.59517	0.0661076	59	TraesCS7B02G096900	7B	1	111501044	111507141		protein_coding				upstream_15156
2020YN-GLM	S7B_128559118	7B	128559118	4.14327	0.05098	9	TraesCS7B02G112100	7B	1	128761564	128763346		protein_coding	GO:0016788	hydrolase activity, acting on ester bonds		upstream_112460
2020YN-GLM	S7B_151795666	7B	151795666	5.19246	0.0647646	1	TraesCS7B02G127400	7B	-1	152048035	152054566		protein_coding				upstream_141370
2020YN-GLM	S7B_138723877	7B	138723877	4.25181	0.0453439	1	TraesCS7B02G119300	7B	-1	138725550	138748436		protein_coding	GO:0003677	DNA binding		downstream_24559
2020YN-GLM	S7B_158216186	7B	158216186	5.28483	0.0620356	2	TraesCS7B02G131400	7B	-1	158367322	158393174		protein_coding			Terpene cyclase/mutase family member [Source:UniProtKB/TrEMBL;Acc:A0A1D6CFZ7]	upstream_29206
2020YN-GLM	S7B_153015845	7B	153015845	4.02503	0.0432911	4	TraesCS7B02G127900	7B	1	153323473	153329253		protein_coding	GO:0005515	protein binding		upstream_218852
2020YN-GLM	S7B_162842211	7B	162842211	4.61439	0.0506028	2	TraesCS7B02G133900	7B	-1	162922749	162925353		protein_coding	GO:0016757	glycosyltransferase activity		upstream_61098
2020YN-GLM	S7B_166287176	7B	166287176	5.01189	0.0541333	2	TraesCS7B02G135600	7B	1	166769711	166775066		protein_coding				downstream_487890
2020YN-GLM	S7B_162446095	7B	162446095	4.14935	0.0527932	4	TraesCS7B02G133700	7B	1	162572454	162588798		protein_coding	GO:0016757	glycosyltransferase activity		upstream_103712
2020YN-GLM	S7B_183051455	7B	183051455	4.97469	0.0540268	1	TraesCS7B02G143000	7B	1	183301961	183304443		protein_coding	GO:0003677	DNA binding		upstream_105812
2020YN-GLM	S7B_201419082	7B	201419082	4.98297	0.0540043	2	TraesCS7B02G151600	7B	-1	201453619	201454593		protein_coding	GO:0005515	protein binding		downstream_35511
2020YN-GLM	S7B_183051455	7B	183051455	4.97469	0.0540268	1	TraesCS7B02G143000	7B	1	183301961	183304443		protein_coding	GO:0003677	DNA binding		upstream_105812
2020YN-GLM	S7B_201419082	7B	201419082	4.98297	0.0540043	2	TraesCS7B02G151600	7B	-1	201453619	201454593		protein_coding	GO:0005515	protein binding		downstream_35511
2020YN-GLM	S7B_218275632	7B	218275632	4.4437	0.0537504	1	TraesCS7B02G159800	7B	1	218383423	218385423		protein_coding				downstream_109791
2020YN-GLM	S7B_256159834	7B	256159834	4.77728	0.059559	1	TraesCS7B02G178100	7B	1	256170602	256173506		protein_coding				downstream_13672
2020YN-GLM	S7B_222921167	7B	222921167	4.43415	0.0473075	2	TraesCS7B02G162500	7B	1	223172017	223178821		protein_coding	GO:0016021	integral component of membrane		upstream_218753
2020YN-GLM	S7B_264158604	7B	264158604	5.11976	0.0554086	1	TraesCS7B02G179600	7B	1	265430053	265433243		protein_coding				upstream_92316
2020YN-GLM	S7B_286149659	7B	286149659	5.04721	0.0545496	1	TraesCS7B02G182800	7B	1	286829428	286841561		protein_coding	GO:0003676	nucleic acid binding	Polyadenylate-binding protein [Source:UniProtKB/TrEMBL;Acc:A0A341YC79]	downstream_691902
2020YN-GLM	S7B_256159834	7B	256159834	4.77728	0.059559	1	TraesCS7B02G178100	7B	1	256170602	256173506		protein_coding				downstream_13672
2020YN-GLM	S7B_264158604	7B	264158604	5.11976	0.0554086	1	TraesCS7B02G179600	7B	1	265430053	265433243		protein_coding				upstream_92316
2020YN-GLM	S7B_286149659	7B	286149659	5.04721	0.0545496	1	TraesCS7B02G182800	7B	1	286829428	286841561		protein_coding	GO:0003676	nucleic acid binding	Polyadenylate-binding protein [Source:UniProtKB/TrEMBL;Acc:A0A341YC79]	downstream_691902
2020YN-GLM	S7B_379557608	7B	379557608	4.64782	0.0508079	4	TraesCS7B02G207100	7B	1	379730863	379732656		protein_coding	GO:0004842	ubiquitin-protein transferase activity	RING-type E3 ubiquitin transferase [Source:UniProtKB/TrEMBL;Acc:A0A1D6C1V9]	upstream_126021
2020YN-GLM	S7B_317446687	7B	317446687	4.13253	0.0467729	1	TraesCS7B02G188100	7B	-1	318369356	318369906		protein_coding				upstream_209419
2020YN-GLM	S7B_391116198	7B	391116198	7.31426	0.0871557	1	TraesCS7B02G213400	7B	-1	391954272	391959002		protein_coding				downstream_842804
2020YN-GLM	S7B_328476944	7B	328476944	5.11464	0.0665844	1	ENSRNA050020080	7B	-1	328498280	328498381	U6	snRNA			U6 spliceosomal RNA	downstream_21437
2020YN-GLM	S7B_333525577	7B	333525577	6.40012	0.0706641	1	TraesCS7B02G194100	7B	1	333751210	333753222		protein_coding	GO:0004842	ubiquitin-protein transferase activity	RING-type E3 ubiquitin transferase [Source:UniProtKB/TrEMBL;Acc:A0A1D6CED9]	upstream_103275
2020YN-GLM	S7B_379557608	7B	379557608	4.64782	0.0508079	4	TraesCS7B02G207100	7B	1	379730863	379732656		protein_coding	GO:0004842	ubiquitin-protein transferase activity	RING-type E3 ubiquitin transferase [Source:UniProtKB/TrEMBL;Acc:A0A1D6C1V9]	upstream_126021
2020YN-GLM	S7B_445496858	7B	445496858	5.09098	0.0550705	2	ENSRNA050010117	7B	1	445655264	445655335	tRNA-Lys	tRNA			tRNA-Lys for anticodon UUU	upstream_73342
2020YN-GLM	S7B_452279799	7B	452279799	4.65561	0.0547997	7	TraesCS7B02G244000	7B	1	452468173	452468507		protein_coding	GO:0006952	defense response		upstream_59646
2020YN-GLM	S7B_466048068	7B	466048068	6.27327	0.0721662	1	TraesCS7B02G252900	7B	1	466046777	466048711		protein_coding	GO:0003676	nucleic acid binding		WithinGeneBody
2020YN-GLM	S7B_427929978	7B	427929978	4.36452	0.0490229	1	TraesCS7B02G227800	7B	1	428039728	428040378		protein_coding	GO:0016021	integral component of membrane		upstream_43782
2020YN-GLM	S7B_484739873	7B	484739873	7.61261	0.0845917	1	TraesCS7B02G264300	7B	1	484850930	484852771		protein_coding	GO:0016021	integral component of membrane		downstream_112898
2020YN-GLM	S7B_492525760	7B	492525760	5.0804	0.0677399	4	TraesCS7B02G269000	7B	1	492734350	492746959		protein_coding	GO:0006355	regulation of transcription, DNA-templated		upstream_29294
2020YN-GLM	S7B_450816757	7B	450816757	4.00218	0.0442899	14	TraesCS7B02G242800	7B	1	451075017	451078889		protein_coding	GO:0006351	transcription, DNA-templated	Auxin-responsive protein [Source:UniProtKB/TrEMBL;Acc:A0A1D6C638]	upstream_166820
2020YN-GLM	S7B_497205814	7B	497205814	4.68403	0.0502658	1	TraesCS7B02G271000	7B	-1	497530256	497530714		protein_coding				upstream_178285
2020YN-GLM	S7B_520401899	7B	520401899	4.54975	0.0588779	21	TraesCS7B02G285700	7B	1	520416350	520418743		protein_coding	GO:0004553	hydrolase activity, hydrolyzing O-glycosyl compounds		downstream_16844
2020YN-GLM	S7B_469937003	7B	469937003	4.2815	0.047371	1	TraesCS7B02G254800	7B	1	470518062	470523963		protein_coding	GO:0005515	protein binding		upstream_194560
2020YN-GLM	S7B_482035543	7B	482035543	4.64975	0.0612621	2	TraesCS7B02G261400	7B	-1	482075591	482077345		protein_coding	GO:0005524	ATP binding		downstream_41802
2020YN-GLM	S7B_541279411	7B	541279411	4.54212	0.0485847	7	TraesCS7B02G303500	7B	1	543186903	543189399		protein_coding	GO:0005515	protein binding		upstream_107938
2020YN-GLM	S7B_492525760	7B	492525760	5.0804	0.0677399	18	TraesCS7B02G269000	7B	1	492734350	492746959		protein_coding	GO:0006355	regulation of transcription, DNA-templated		upstream_29294
2020YN-GLM	S7B_500361804	7B	500361804	4.11862	0.0438255	1	TraesCS7B02G272800	7B	1	500724209	500728209		protein_coding	GO:0046872	metal ion binding		upstream_106892
2020YN-GLM	S7B_641511501	7B	641511501	4.57025	0.0490868	4	TraesCS7B02G376700	7B	1	641603519	641604923		protein_coding	GO:0016021	integral component of membrane		downstream_93422
2020YN-GLM	S7B_506025577	7B	506025577	4.31876	0.0460741	3	TraesCS7B02G276600	7B	1	506021112	506026812		protein_coding	GO:1900150	regulation of defense response to fungus		WithinGeneBody
2020YN-GLM	S7B_654946456	7B	654946456	5.32514	0.0592514	8	TraesCS7B02G388700	7B	-1	654948869	654954107		protein_coding	GO:0051087	chaperone binding		downstream_7651
2020YN-GLM	S7B_517587629	7B	517587629	4.01457	0.0554017	51	TraesCS7B02G283400	7B	1	517623485	517625982		protein_coding	GO:0016021	integral component of membrane		downstream_38353
2020YN-GLM	S7B_662031023	7B	662031023	4.8962	0.0587839	1	TraesCS7B02G394700	7B	-1	662311057	662311473		protein_coding	GO:0005634	nucleus	Histone H2B [Source:UniProtKB/TrEMBL;Acc:W5HA06]	upstream_21070
2020YN-GLM	S7B_701345193	7B	701345193	6.06399	0.0663512	1	TraesCS7B02G434400	7B	1	701407156	701410246		protein_coding	GO:0016021	integral component of membrane	Heptahelical transmembrane protein 1 [Source:Projected from Arabidopsis thaliana (AT5G20270) UniProtKB/Swiss-Prot;Acc:Q93ZH9]	upstream_4993
2020YN-GLM	S7B_536927395	7B	536927395	4.23882	0.0528069	2	TraesCS7B02G299800	7B	1	536988561	536994530		protein_coding	GO:0043531	ADP binding		downstream_67135
2020YN-GLM	S7B_705838237	7B	705838237	5.84771	0.0655222	4	TraesCS7B02G440300	7B	-1	705894981	705897376		protein_coding	GO:0006479	protein methylation		downstream_59139
2020YN-GLM	S7B_714860194	7B	714860194	6.89279	0.112026	4	TraesCS7B02G454200	7B	-1	714899313	714900443		protein_coding	GO:0016788	hydrolase activity, acting on ester bonds		downstream_40249
2020YN-GLM	S7B_546794411	7B	546794411	4.098	0.0433245	5	TraesCS7B02G305200	7B	1	546894782	546895843		protein_coding	GO:0016021	integral component of membrane		downstream_101432
2020YN-GLM	S7B_721061552	7B	721061552	6.27409	0.107572	2	TraesCS7B02G464700	7B	-1	721062468	721065544		protein_coding	GO:0003700	DNA-binding transcription factor activity		downstream_3992
2020YN-GLM	S7B_560635213	7B	560635213	4.12726	0.0544594	1	TraesCS7B02G314000	7B	-1	560918044	560920542		protein_coding	GO:0016021	integral component of membrane		upstream_102369
2020YN-GLM	S7B_569239006	7B	569239006	4.03152	0.0434842	4	TraesCS7B02G319400	7B	1	569433781	569436524		protein_coding	GO:0003684	damaged DNA binding		downstream_197518
2020YN-GLM	S7B_623364329	7B	623364329	4.38828	0.0506607	1	TraesCS7B02G361200	7B	-1	623372377	623372946		protein_coding				downstream_8617
2020YN-GLM	S7B_639809457	7B	639809457	4.06905	0.0516757	6	TraesCS7B02G374500	7B	-1	639847994	639850632		protein_coding	GO:0016021	integral component of membrane	Protein DETOXIFICATION [Source:UniProtKB/TrEMBL;Acc:A0A1D6C937]	upstream_872
2020YN-GLM	S7B_654946456	7B	654946456	5.32514	0.0592514	8	TraesCS7B02G388700	7B	-1	654948869	654954107		protein_coding	GO:0051087	chaperone binding		downstream_7651
2020YN-GLM	S7B_660908098	7B	660908098	4.18509	0.0443577	2	TraesCS7B02G394000	7B	-1	661429974	661430615		protein_coding	GO:0008270	zinc ion binding		upstream_252958
2020YN-GLM	S7B_666969652	7B	666969652	4.43297	0.0477794	1	TraesCS7B02G400600	7B	-1	667070044	667071768		protein_coding	GO:0005634	nucleus		downstream_102116
2020YN-GLM	S7B_677852318	7B	677852318	4.1209	0.055761	3	TraesCS7B02G408500	7B	-1	677861809	677862356		protein_coding	GO:0008270	zinc ion binding		downstream_10038
2020YN-GLM	S7B_701345193	7B	701345193	6.06399	0.0663512	1	TraesCS7B02G434400	7B	1	701407156	701410246		protein_coding	GO:0016021	integral component of membrane	Heptahelical transmembrane protein 1 [Source:Projected from Arabidopsis thaliana (AT5G20270) UniProtKB/Swiss-Prot;Acc:Q93ZH9]	upstream_4993
2020YN-GLM	S7B_705838237	7B	705838237	5.84771	0.0655222	4	TraesCS7B02G440300	7B	-1	705894981	705897376		protein_coding	GO:0006479	protein methylation		downstream_59139
2020YN-GLM	S7B_714992804	7B	714992804	4.28567	0.0457345	6	TraesCS7B02G454300	7B	-1	715081551	715083370		protein_coding	GO:0016788	hydrolase activity, acting on ester bonds		downstream_90566
2020YN-GLM	S7B_721061552	7B	721061552	6.27409	0.107572	2	TraesCS7B02G464700	7B	-1	721062468	721065544		protein_coding	GO:0003700	DNA-binding transcription factor activity		downstream_3992
2020YN-GLM	S7D_4627680	7D	4627680	4.44855	0.0491056	1	TraesCS7D02G009500	7D	1	4628883	4629524		protein_coding				downstream_1844
2020YN-GLM	S7D_8634781	7D	8634781	6.14206	0.0833045	12	TraesCS7D02G020071	7D	-1	8660292	8660453		protein_coding				downstream_25672
2020YN-GLM	S7D_8634781	7D	8634781	6.14206	0.0833045	12	TraesCS7D02G020071	7D	-1	8660292	8660453		protein_coding				downstream_25672
2020YN-GLM	S7D_103331197	7D	103331197	4.50864	0.0474308	2	TraesCS7D02G155400	7D	-1	103331239	103333386		protein_coding	GO:0020037	heme binding		downstream_2189
2020YN-GLM	S7D_114455776	7D	114455776	4.81816	0.0518425	2	TraesCS7D02G165000	7D	1	114468677	114470833		protein_coding				downstream_15057
2020YN-GLM	S7D_125364677	7D	125364677	4.95078	0.056265	1	TraesCS7D02G173200	7D	1	125842392	125843076		protein_coding				downstream_478399
2020YN-GLM	S7D_216763892	7D	216763892	4.73049	0.0520629	1	TraesCS7D02G247100	7D	1	216836708	216841931		protein_coding				downstream_78039
2020YN-GLM	S7D_145507805	7D	145507805	4.33161	0.0470409	1	TraesCS7D02G190300	7D	1	145760302	145773486		protein_coding	GO:0005524	ATP binding		downstream_265681
2020YN-GLM	S7D_263267218	7D	263267218	7.2668	0.0858004	1	TraesCS7D02G272800	7D	1	263450326	263451163		protein_coding				downstream_183945
2020YN-GLM	S7D_183893198	7D	183893198	4.07883	0.0496893	1	TraesCS7D02G222700	7D	1	184096964	184101807		protein_coding	GO:0005515	protein binding		upstream_96773
2020YN-GLM	S7D_204848582	7D	204848582	4.32514	0.0460097	1	TraesCS7D02G240500	7D	1	204864910	204877137		protein_coding	GO:0005515	protein binding	Peroxisome biogenesis protein 5 [Source:Projected from Arabidopsis thaliana (AT5G56290) UniProtKB/Swiss-Prot;Acc:Q9FMA3]	downstream_28555
2020YN-GLM	S7D_289143070	7D	289143070	4.53018	0.0645374	1	TraesCS7D02G282700	7D	1	289242381	289264865		protein_coding	GO:0006886	intracellular protein transport		downstream_121795
2020YN-GLM	S7D_216763892	7D	216763892	4.73049	0.0520629	1	TraesCS7D02G247100	7D	1	216836708	216841931		protein_coding				downstream_78039
2020YN-GLM	S7D_262846125	7D	262846125	4.20135	0.0516088	2	TraesCS7D02G272600	7D	1	263034002	263037970		protein_coding	GO:0004553	hydrolase activity, hydrolyzing O-glycosyl compounds	Beta-galactosidase [Source:UniProtKB/TrEMBL;Acc:A0A1D6CY44]	upstream_107938
2020YN-GLM	S7D_277626181	7D	277626181	4.63639	0.0597497	1	TraesCS7D02G281500	7D	1	277720739	277750287		protein_coding				downstream_124106
2020YN-GLM	S7D_289143070	7D	289143070	4.53018	0.0645374	1	TraesCS7D02G282700	7D	1	289242381	289264865		protein_coding	GO:0006886	intracellular protein transport		downstream_121795
2020YN-GLM	S7D_295432864	7D	295432864	4.43533	0.0496835	1	TraesCS7D02G283800	7D	1	296496924	296503641		protein_coding	GO:0003677	DNA binding		upstream_110137
2020YN-GLM	S7D_347507213	7D	347507213	6.42713	0.0716238	1	TraesCS7D02G291100	7D	1	348126787	348131518		protein_coding				downstream_624305
2020YN-GLM	S7D_352789612	7D	352789612	4.66959	0.049606	1	TraesCS7D02G292000	7D	-1	353081676	353085158		protein_coding	GO:0003700	DNA-binding transcription factor activity	RNA polymerase sigma factor sigA [Source:Projected from Arabidopsis thaliana (AT1G64860) UniProtKB/Swiss-Prot;Acc:O24629]	downstream_295546
2020YN-GLM	S7D_308742417	7D	308742417	4.51145	0.0656006	2	TraesCS7D02G286500	7D	1	309498686	309509813		protein_coding	GO:0016021	integral component of membrane	Hexosyltransferase [Source:UniProtKB/TrEMBL;Acc:A0A1D6DHQ8]	downstream_767396
2020YN-GLM	S7D_359175948	7D	359175948	5.1209	0.0565169	2	TraesCS7D02G292700	7D	1	360325607	360343600		protein_coding	GO:0005975	carbohydrate metabolic process	Glucose-6-phosphate 1-epimerase [Source:UniProtKB/TrEMBL;Acc:A0A341ZFV9]	upstream_450340
2020YN-GLM	S7D_327052213	7D	327052213	4.66959	0.0504163	1	TraesCS7D02G289000	7D	1	327401166	327419405		protein_coding	GO:0005525	GTP binding	Rab GTP-binding protein [Source:UniProtKB/TrEMBL;Acc:Q68HC1]	upstream_323807
2020YN-GLM	S7D_396370958	7D	396370958	6.02872	0.0782828	1	TraesCS7D02G312600	7D	1	396381828	396385966		protein_coding	GO:0008180	COP9 signalosome		downstream_15008
2020YN-GLM	S7D_352789612	7D	352789612	4.66959	0.049606	1	TraesCS7D02G292000	7D	-1	353081676	353085158		protein_coding	GO:0003700	DNA-binding transcription factor activity	RNA polymerase sigma factor sigA [Source:Projected from Arabidopsis thaliana (AT1G64860) UniProtKB/Swiss-Prot;Acc:O24629]	downstream_295546
2020YN-GLM	S7D_409404922	7D	409404922	6.32239	0.0725267	2	TraesCS7D02G319700	7D	1	409456350	409457691		protein_coding				downstream_52769
2020YN-GLM	S7D_359175948	7D	359175948	5.1209	0.0565169	2	TraesCS7D02G292700	7D	1	360325607	360343600		protein_coding	GO:0005975	carbohydrate metabolic process	Glucose-6-phosphate 1-epimerase [Source:UniProtKB/TrEMBL;Acc:A0A341ZFV9]	upstream_450340
2020YN-GLM	S7D_503441694	7D	503441694	4.50724	0.0483825	1	TraesCS7D02G388700	7D	1	503761497	503761862		protein_coding				upstream_102194
2020YN-GLM	S7D_397680473	7D	397680473	4.11295	0.0522295	2	TraesCS7D02G313900	7D	1	397989283	397996506		protein_coding	GO:0003676	nucleic acid binding		upstream_96611
2020YN-GLM	S7D_403885641	7D	403885641	5.32422	0.0723763	1	TraesCS7D02G317500	7D	1	404043945	404060677		protein_coding	GO:0046872	metal ion binding	Phospholipase SGR2 [Source:Projected from Arabidopsis thaliana (AT1G31480) UniProtKB/Swiss-Prot;Acc:Q8W5R2]	upstream_72403
2020YN-GLM	S7D_409404922	7D	409404922	6.32239	0.0725267	2	TraesCS7D02G319700	7D	1	409456350	409457691		protein_coding				downstream_52769
2020YN-GLM	S7D_429961477	7D	429961477	7.10182	0.0801067	1	TraesCS7D02G337100	7D	1	430093887	430094423		protein_coding				downstream_132946
2020YN-GLM	S7D_494948230	7D	494948230	4.11976	0.0437774	1	TraesCS7D02G381000	7D	-1	494969440	494969835		protein_coding	GO:0009733	response to auxin		downstream_21605
2020YN-GLM	S7D_503441694	7D	503441694	4.50724	0.0483825	1	TraesCS7D02G388700	7D	1	503761497	503761862		protein_coding				upstream_102194
2020YN-GLM	S7D_544462862	7D	544462862	4.32057	0.0463105	1	TraesCS7D02G423700	7D	-1	544467679	544470001		protein_coding				downstream_7139
2020YN-GLM	S7D_552241530	7D	552241530	4.3279	0.0460421	6	TraesCS7D02G432400	7D	1	552270859	552271734		protein_coding				downstream_30204
2020YN-GLM	S7D_554930763	7D	554930763	4.11014	0.0433313	1	TraesCS7D02G436200	7D	-1	554978829	554981188		protein_coding	GO:0016021	integral component of membrane		upstream_22205
2020YN-GLM	SUN_592812	UN	592812	5.30715	0.0718737	1	TraesCSU02G000700	UN	-1	718354	735941		protein_coding				downstream_143129
2020YN-GLM	SUN_592812	UN	592812	5.30715	0.0718737	1	TraesCSU02G000700	UN	-1	718354	735941		protein_coding				downstream_143129
2020YN-GLM	SUN_3194004	UN	3194004	4.07058	0.0449837	8	TraesCSU02G003000	UN	1	3915342	3920677		protein_coding	GO:0016021	integral component of membrane		upstream_499883
2020YN-GLM	SUN_3669264	UN	3669264	4.81248	0.052177	6	TraesCSU02G003000	UN	1	3915342	3920677		protein_coding	GO:0016021	integral component of membrane		downstream_251413
2020YN-GLM	SUN_7233505	UN	7233505	4.27165	0.0457147	1	TraesCSU02G003600	UN	-1	7463902	7467540		protein_coding	GO:0016021	integral component of membrane	Calcium-transporting ATPase [Source:UniProtKB/TrEMBL;Acc:A0A341Z8L2]	upstream_53478
2020YN-GLM	SUN_24239512	UN	24239512	5.81531	0.0803692	3	TraesCSU02G023000	UN	-1	24239641	24247241		protein_coding	GO:0003723	RNA binding		downstream_7729
2020YN-GLM	SUN_24239512	UN	24239512	5.81531	0.0803692	3	TraesCSU02G023000	UN	-1	24239641	24247241		protein_coding	GO:0003723	RNA binding		downstream_7729
2020YN-GLM	SUN_32301480	UN	32301480	4.04915	0.0494838	2	TraesCSU02G040400	UN	-1	32306421	32307405		protein_coding	GO:0005737	cytoplasm	E3 ubiquitin-protein ligase [Source:UniProtKB/TrEMBL;Acc:A0A341RP79]	upstream_1481
2020YN-GLM	SUN_65141691	UN	65141691	8.21896	0.107395	1	TraesCSU02G073200	UN	1	65425337	65431842		protein_coding	GO:0016021	integral component of membrane	Plasma membrane ATPase [Source:UniProtKB/TrEMBL;Acc:A0A1D5ZHK9]	upstream_30619
2020YN-GLM	SUN_34818511	UN	34818511	4.18842	0.0494155	1	TraesCSU02G043200	UN	-1	35062040	35065772		protein_coding				upstream_113089
2020YN-GLM	SUN_71233583	UN	71233583	4.52288	0.0496954	1	TraesCSU02G079000	UN	-1	71237432	71239297		protein_coding	GO:0016747	acyltransferase activity, transferring groups other than amino-acyl groups		downstream_5714
2020YN-GLM	SUN_83928139	UN	83928139	5.17914	0.0564429	1	TraesCSU02G095000	UN	-1	83950604	83954069		protein_coding	GO:0016787	hydrolase activity		upstream_13663
2020YN-GLM	SUN_65141691	UN	65141691	8.21896	0.107395	1	TraesCSU02G073200	UN	1	65425337	65431842		protein_coding	GO:0016021	integral component of membrane	Plasma membrane ATPase [Source:UniProtKB/TrEMBL;Acc:A0A1D5ZHK9]	upstream_30619
2020YN-GLM	SUN_71233583	UN	71233583	4.52288	0.0496954	1	TraesCSU02G079000	UN	-1	71237432	71239297		protein_coding	GO:0016747	acyltransferase activity, transferring groups other than amino-acyl groups		downstream_5714
2020YN-GLM	SUN_77476528	UN	77476528	4.31695	0.047365	1	TraesCSU02G087000	UN	1	77521423	77522970		protein_coding	GO:0016021	integral component of membrane		upstream_5189
2020YN-GLM	SUN_318187186	UN	318187186	4.70553	0.0505132	2	TraesCSU02G214900	UN	-1	318284452	318285204		protein_coding				downstream_98018
2020YN-GLM	SUN_335292731	UN	335292731	4.70553	0.0505132	2	TraesCSU02G226300	UN	-1	335401212	335401715		protein_coding	GO:0000160	phosphorelay signal transduction system		upstream_81917
2020YN-GLM	SUN_88029069	UN	88029069	4.10182	0.0578896	2	TraesCSU02G099700	UN	1	88194678	88196902		protein_coding				upstream_45526
2020YN-GLM	SUN_350691993	UN	350691993	5.31158	0.0576731	1	TraesCSU02G237100	UN	1	350762158	350763723		protein_coding	GO:0046983	protein dimerization activity		upstream_41829
2020YN-GLM	SUN_181876127	UN	181876127	4.01278	0.0565324	1	TraesCSU02G150100	UN	-1	182413247	182413624		protein_coding	GO:0003735	structural constituent of ribosome	Rps12 protein [Source:UniProtKB/TrEMBL;Acc:Q332N1]	downstream_537497
2020YN-GLM	SUN_393772472	UN	393772472	5.89279	0.0645092	1	ENSRNA050024359	UN	-1	393806881	393807887	LSU_rRNA_eukarya	rRNA			Eukaryotic large subunit ribosomal RNA	upstream_28974
2020YN-GLM	SUN_471786391	UN	471786391	4.63639	0.0500933	3	ENSRNA050014450	UN	1	471845547	471845665	5S_rRNA	rRNA			5S ribosomal RNA	upstream_13078
2020YN-GLM	SUN_296499578	UN	296499578	4.34008	0.0769974	4	TraesCSU02G199000	UN	1	296649781	296652146		protein_coding	GO:0030246	carbohydrate binding		downstream_152568
2020YN-GLM	SUN_478938642	UN	478938642	6.06956	0.0706339	1	ENSRNA050014424	UN	1	479520882	479521000	5S_rRNA	rRNA			5S ribosomal RNA	upstream_3702
2020YN-GLM	SUN_318187186	UN	318187186	4.70553	0.0505132	2	TraesCSU02G214900	UN	-1	318284452	318285204		protein_coding				downstream_98018
2020YN-GLM	SUN_334459248	UN	334459248	4.46471	0.0489153	4	TraesCSU02G225900	UN	-1	334500140	334501241		protein_coding	GO:0008168	methyltransferase activity		downstream_41993
2020YN-GLM	SUN_350691993	UN	350691993	5.31158	0.0576731	1	TraesCSU02G237100	UN	1	350762158	350763723		protein_coding	GO:0046983	protein dimerization activity		upstream_41829
2020YN-GLM	SUN_393772472	UN	393772472	5.89279	0.0645092	1	ENSRNA050024359	UN	-1	393806881	393807887	LSU_rRNA_eukarya	rRNA			Eukaryotic large subunit ribosomal RNA	upstream_28974
2020YN-GLM	SUN_471786391	UN	471786391	4.63639	0.0500933	3	ENSRNA050014450	UN	1	471845547	471845665	5S_rRNA	rRNA			5S ribosomal RNA	upstream_13078
2020YN-GLM	SUN_478938642	UN	478938642	6.06956	0.0706339	1	ENSRNA050014424	UN	1	479520882	479521000	5S_rRNA	rRNA			5S ribosomal RNA	upstream_3702
2021YN-GLM	S1B_74456509	1B	74456509	4.59688	0.198492	1	TraesCS1B02G086900	1B	-1	76138399	76139335		protein_coding				upstream_205883
2021YN-GLM	S1B_333913671	1B	333913671	4.32148	0.305927	1	TraesCS1B02G186800	1B	1	334237890	334240604		protein_coding	GO:0008017	microtubule binding		upstream_285585
2021YN-GLM	S2A_119649362	2A	119649362	5.37882	0.335396	2	ENSRNA050010786	2A	-1	120049767	120049847	tRNA-Leu	tRNA			tRNA-Leu for anticodon AAG	upstream_322130
2021YN-GLM	S3B_74772756	3B	74772756	4.08672	0.176165	3	TraesCS3B02G108700	3B	1	74805250	74806729		protein_coding	GO:0004553	hydrolase activity, hydrolyzing O-glycosyl compounds	Xyloglucan endotransglucosylase/hydrolase [Source:UniProtKB/TrEMBL;Acc:A0A077RW71]	upstream_9455
2021YN-GLM	S3B_79559997	3B	79559997	4.08672	0.176165	71	TraesCS3B02G113600	3B	1	79560229	79561871		protein_coding	GO:0006629	lipid metabolic process		downstream_1874
2021YN-GLM	S3B_145585037	3B	145585037	4.2321	0.185452	2	TraesCS3B02G153500	3B	1	145898771	145904895		protein_coding	GO:0005737	cytoplasm		upstream_215225
2021YN-GLM	S3B_168904214	3B	168904214	4.27327	0.196938	1	TraesCS3B02G168200	3B	1	169134916	169136821		protein_coding				upstream_208021
2021YN-GLM	S3B_354745994	3B	354745994	4.08938	0.205643	2	TraesCS3B02G232300	3B	-1	354942908	354948042		protein_coding	GO:0003723	RNA binding		downstream_202048
2021YN-GLM	S3B_360789043	3B	360789043	4.08938	0.205643	5	TraesCS3B02G233300	3B	-1	361011777	361020899		protein_coding	GO:0016021	integral component of membrane		downstream_231856
2021YN-GLM	S6A_205885103	6A	205885103	4.16941	0.179826	1	TraesCS6A02G181100	6A	1	206004364	206008422		protein_coding	GO:0046872	metal ion binding	Histone deacetylase [Source:UniProtKB/TrEMBL;Acc:W5H1E2]	downstream_123319
2021YN-GLM	S6A_339683026	6A	339683026	4.23136	0.244105	1	TraesCS6A02G202800	6A	1	340043135	340046869		protein_coding	GO:0016791	phosphatase activity		downstream_363843
2021YN-GLM	S6B_679341432	6B	679341432	4.04001	0.217122	4	TraesCS6B02G403800	6B	-1	679384099	679385101		protein_coding				upstream_11072
2019YN-GLM	S1A_386392290	1A	386392290	4.54061	0.0884843	2	TraesCS1A02G218000	1A	-1	386425625	386435664		protein_coding	GO:0098599	palmitoyl hydrolase activity		downstream_43374
2019YN-GLM	S1B_34318773	1B	34318773	4.52578	0.0700874	30	TraesCS1B02G053900	1B	1	34320120	34325633		protein_coding	GO:0005515	protein binding		downstream_6860
2019YN-GLM	S1B_46837212	1B	46837212	4.54975	0.0736753	8	TraesCS1B02G061800	1B	-1	46873956	46877166		protein_coding	GO:0020037	heme binding		upstream_6305
2019YN-GLM	S1B_50990030	1B	50990030	4.52578	0.0762987	3	TraesCS1B02G066800	1B	-1	50997810	50999838		protein_coding				upstream_1365
2019YN-GLM	S1B_391323543	1B	391323543	4.82102	0.0742882	1	TraesCS1B02G215800	1B	1	391571987	391576408		protein_coding	GO:0016021	integral component of membrane		upstream_52496
2019YN-GLM	S1B_416968923	1B	416968923	6.05355	0.095192	1	TraesCS1B02G232100	1B	-1	417125574	417127525		protein_coding	GO:0016787	hydrolase activity		upstream_144743
2019YN-GLM	S1B_544296633	1B	544296633	6.72125	0.154113	3	TraesCS1B02G320100	1B	1	544491959	544492441		protein_coding	GO:0051091	positive regulation of DNA-binding transcription factor activity		upstream_162744
2019YN-GLM	S1B_647385313	1B	647385313	5.87943	0.115502	1	TraesCS1B02G424200	1B	-1	647445295	647446562		protein_coding	GO:0003676	nucleic acid binding		downstream_61249
2019YN-GLM	S1B_666294455	1B	666294455	5.54821	0.107765	1	TraesCS1B02G446400	1B	-1	666331868	666332865		protein_coding	GO:0005509	calcium ion binding		upstream_33972
2019YN-GLM	S2A_31691432	2A	31691432	6.5376	0.137841	2	TraesCS2A02G071100	2A	1	31690122	31693464		protein_coding				WithinGeneBody
2019YN-GLM	S2A_44843031	2A	44843031	5.73993	0.0890185	1	TraesCS2A02G092100	2A	1	45073135	45073827		protein_coding				upstream_4705
2019YN-GLM	S2A_50485263	2A	50485263	6.01011	0.0929896	1	TraesCS2A02G096900	2A	1	50915804	50918108		protein_coding	GO:0005515	protein binding		upstream_206159
2019YN-GLM	S2A_639029605	2A	639029605	4.64207	0.116233	1	TraesCS2A02G390100	2A	1	639055850	639057916		protein_coding	GO:0016021	integral component of membrane		downstream_28311
2019YN-GLM	S2A_644582549	2A	644582549	4.90309	0.0836896	1	TraesCS2A02G394700	2A	1	645311137	645312351		protein_coding	GO:0006351	transcription, DNA-templated		upstream_274131
2019YN-GLM	S2A_716760347	2A	716760347	5.29499	0.0822715	1	TraesCS2A02G477900	2A	-1	716901065	716907402		protein_coding	GO:0005507	copper ion binding	Methylmalonate-semialdehyde dehydrogenase [acylating], mitochondrial [Source:Projected from Arabidopsis thaliana (AT2G14170) UniProtKB/Swiss-Prot;Acc:Q0WM29]	downstream_147055
2019YN-GLM	S2A_727625640	2A	727625640	4.72354	0.0828239	2	TraesCS2A02G496700	2A	-1	727914334	727918774		protein_coding	GO:0015098	molybdate ion transmembrane transporter activity		upstream_10556
2019YN-GLM	S2A_747472275	2A	747472275	4.67778	0.0727431	1	TraesCS2A02G528500	2A	1	747596675	747597331		protein_coding				downstream_125056
2019YN-GLM	S2A_754097757	2A	754097757	4.82681	0.101729	1	TraesCS2A02G545000	2A	-1	754164142	754173476		protein_coding	GO:0016491	oxidoreductase activity		upstream_54878
2019YN-GLM	S2B_13815085	2B	13815085	4.7122	0.0717139	1	TraesCS2B02G030600	2B	-1	13912945	13916230		protein_coding				upstream_101
2019YN-GLM	S2B_18515977	2B	18515977	6.46092	0.146984	1	TraesCS2B02G040700	2B	-1	18659190	18664477		protein_coding				upstream_128629
2019YN-GLM	S2B_180622703	2B	180622703	5.17783	0.0856419	1	TraesCS2B02G201800	2B	-1	180820280	180823705		protein_coding	GO:0005515	protein binding		upstream_3432
2019YN-GLM	S2B_190079954	2B	190079954	4.73518	0.0955463	1	TraesCS2B02G208900	2B	1	190195041	190198998		protein_coding	GO:0016021	integral component of membrane		upstream_52996
2019YN-GLM	S2B_587521860	2B	587521860	5.2815	0.0947312	1	TraesCS2B02G412700	2B	1	588067011	588072603		protein_coding	GO:0006351	transcription, DNA-templated		upstream_266681
2019YN-GLM	S2B_710318602	2B	710318602	4.79048	0.0848948	1	TraesCS2B02G515700	2B	-1	710324243	710325220		protein_coding				downstream_6618
2019YN-GLM	S2B_769593788	2B	769593788	5.96658	0.129507	1	TraesCS2B02G582300	2B	1	769949352	769950767		protein_coding	GO:0000160	phosphorelay signal transduction system	A-type response regulator, Cytokinin signalin [Source: Projected from Oryza sativa (Os04g0673300)]	upstream_43888
2019YN-GLM	S2B_784025631	2B	784025631	4.66154	0.122385	5	TraesCS2B02G600800	2B	-1	784040143	784041544		protein_coding				downstream_15913
2019YN-GLM	S2B_795803701	2B	795803701	4.55284	0.094565	2	TraesCS2B02G621500	2B	1	795856416	795859657		protein_coding	GO:0016021	integral component of membrane		downstream_55956
2019YN-GLM	S2D_327148253	2D	327148253	5.75203	0.0889323	1	TraesCS2D02G267700	2D	-1	327612885	327616238		protein_coding	GO:0016757	glycosyltransferase activity		upstream_75057
2019YN-GLM	S2D_594520573	2D	594520573	5.11464	0.0842185	1	TraesCS2D02G499500	2D	-1	594536788	594543944		protein_coding	GO:0046872	metal ion binding	Protein pelota homolog [Source:UniProtKB/TrEMBL;Acc:A0A1D5UGU0]	downstream_23371
2019YN-GLM	S2D_631950518	2D	631950518	6.55284	0.118807	1	TraesCS2D02G559400	2D	1	631957689	631961378		protein_coding	GO:0005737	cytoplasm	Dihydroorotate dehydrogenase (quinone), mitochondrial [Source:UniProtKB/TrEMBL;Acc:A0A1D5UGB0]	upstream_550
2019YN-GLM	S2D_650047681	2D	650047681	4.58336	0.0873661	2	TraesCS2D02G597600	2D	-1	650059646	650067018		protein_coding	GO:0005524	ATP binding		downstream_19337
2019YN-GLM	S3A_124742	3A	124742	4.92082	0.0928201	2	TraesCS3A02G000500	3A	-1	129964	132254		protein_coding	GO:0003700	DNA-binding transcription factor activity		downstream_7512
2019YN-GLM	S3A_67843095	3A	67843095	4.67572	0.0713675	1	TraesCS3A02G104500	3A	1	67910921	67913702		protein_coding	GO:0003743	translation initiation factor activity	Translation machinery-associated protein 22 [Source:UniProtKB/TrEMBL;Acc:A0A341RUX1]	upstream_55149
2019YN-GLM	S3A_266853061	3A	266853061	6.29243	0.120522	1	TraesCS3A02G194000	3A	1	267040216	267072480		protein_coding	GO:0003723	RNA binding	CAF2 [Source:Projected from Arabidopsis thaliana (AT1G23400) UniProtKB/TrEMBL;Acc:A0A178WC04]	upstream_158268
2019YN-GLM	S3A_343854031	3A	343854031	6.15989	0.0954216	1	TraesCS3A02G202700	3A	-1	345866302	345876450		protein_coding	GO:0004722	protein serine/threonine phosphatase activity	Protein phosphatase 2C 57 [Source:Projected from Arabidopsis thaliana (AT4G27800) UniProtKB/Swiss-Prot;Acc:P49599]	upstream_619920
2019YN-GLM	S3A_515599766	3A	515599766	5.0013	0.0764874	1	TraesCS3A02G287200	3A	1	515723022	515725171		protein_coding	GO:0043531	ADP binding		downstream_125405
2019YN-GLM	S3A_523512072	3A	523512072	4.64589	0.0707056	1	TraesCS3A02G292700	3A	-1	523547115	523552708		protein_coding	GO:0016020	membrane		downstream_40636
2019YN-GLM	S3A_541253365	3A	541253365	5.12436	0.108066	1	TraesCS3A02G305400	3A	1	541257235	541261301		protein_coding	GO:0030170	pyridoxal phosphate binding		downstream_7936
2019YN-GLM	S3A_557749434	3A	557749434	4.60033	0.0802987	1	TraesCS3A02G317200	3A	-1	557914808	557916121		protein_coding	GO:0031047	gene silencing by RNA		upstream_33702
2019YN-GLM	S3A_700372022	3A	700372022	5.53462	0.0876966	1	TraesCS3A02G466600	3A	-1	700421921	700423489		protein_coding	GO:0005515	protein binding		upstream_43665
2019YN-GLM	S3A_702926832	3A	702926832	4.61798	0.0760395	1	TraesCS3A02G471200	3A	-1	702951264	702953880		protein_coding	GO:0008168	methyltransferase activity		upstream_21589
2019YN-GLM	S3B_128711881	3B	128711881	5.77989	0.11845	1	TraesCS3B02G141800	3B	1	128948207	128950128		protein_coding	GO:0046872	metal ion binding		upstream_41146
2019YN-GLM	S3B_136210572	3B	136210572	5.20621	0.0879174	1	TraesCS3B02G146400	3B	1	136441451	136447652		protein_coding				upstream_118836
2019YN-GLM	S3B_190089223	3B	190089223	7.4437	0.116201	1	TraesCS3B02G181500	3B	1	190468226	190474481		protein_coding	GO:0006351	transcription, DNA-templated	Auxin-responsive protein [Source:UniProtKB/TrEMBL;Acc:A0A077RYD1]	downstream_385258
2019YN-GLM	S3B_295434881	3B	295434881	5.13549	0.0933251	1	TraesCS3B02G223900	3B	1	296181809	296194075		protein_coding	GO:0005524	ATP binding	Kinesin-like protein [Source:UniProtKB/TrEMBL;Acc:A0A077RRX2]	upstream_363154
2019YN-GLM	S3B_303748906	3B	303748906	4.68194	0.0850911	1	TraesCS3B02G224500	3B	1	304277087	304278906		protein_coding	GO:0003677	DNA binding		downstream_530000
2019YN-GLM	S3B_462966952	3B	462966952	6.73993	0.141742	1	TraesCS3B02G288400	3B	1	463095936	463096434		protein_coding				upstream_75277
2019YN-GLM	S3B_505841876	3B	505841876	4.73993	0.0740738	2	TraesCS3B02G314700	3B	-1	506193797	506197219		protein_coding	GO:0004499	N,N-dimethylaniline monooxygenase activity	Flavin-containing monooxygenase [Source:UniProtKB/TrEMBL;Acc:A0A077RZM4]	upstream_5420
2019YN-GLM	S3B_683797305	3B	683797305	4.89963	0.0941585	1	TraesCS3B02G443400	3B	1	683830404	683830787		protein_coding				upstream_7034
2019YN-GLM	S3B_722090132	3B	722090132	5.77211	0.142397	61	TraesCS3B02G472900	3B	1	722335141	722335689		protein_coding				downstream_245557
2019YN-GLM	S3B_781728804	3B	781728804	5.41117	0.0839753	1	TraesCS3B02G544400	3B	-1	781835471	781843487		protein_coding	GO:0005524	ATP binding	Non-specific serine/threonine protein kinase [Source:UniProtKB/TrEMBL;Acc:A0A341SSL9]	downstream_114683
2019YN-GLM	S4A_717750545	4A	717750545	5.6925	0.089164	2	TraesCS4A02G452800	4A	1	717749791	717755354		protein_coding	GO:0005515	protein binding		WithinGeneBody
2019YN-GLM	S4A_742875675	4A	742875675	4.59176	0.107505	1	TraesCS4A02G496500	4A	1	742890683	742892781		protein_coding	GO:0020037	heme binding		downstream_17106
2019YN-GLM	S4B_44365551	4B	44365551	5.28735	0.0824044	1	TraesCS4B02G055700	4B	-1	44915724	44918549		protein_coding				upstream_176630
2019YN-GLM	S4B_663135097	4B	663135097	5.52433	0.124437	1	TraesCS4B02G383800	4B	1	663441123	663442828		protein_coding	GO:0005524	ATP binding	Inositol-pentakisphosphate 2-kinase [Source:UniProtKB/TrEMBL;Acc:A0A341UKY5]	upstream_28206
2019YN-GLM	S5A_67113278	5A	67113278	4.80967	0.127801	1	TraesCS5A02G062300	5A	-1	67319042	67322733		protein_coding	GO:0016021	integral component of membrane		downstream_209455
2019YN-GLM	S5A_405297254	5A	405297254	5.18509	0.110352	1	TraesCS5A02G200300	5A	1	406474915	406476795		protein_coding	GO:0005515	protein binding		upstream_282294
2019YN-GLM	S5A_551668230	5A	551668230	5.21968	0.0802693	1	TraesCS5A02G348400	5A	1	552069609	552072551		protein_coding	GO:0004499	N,N-dimethylaniline monooxygenase activity	Flavin-containing monooxygenase [Source:UniProtKB/TrEMBL;Acc:A0A1D5YP16]	downstream_404321
2019YN-GLM	S5B_7035318	5B	7035318	4.92082	0.0893045	1	TraesCS5B02G005755	5B	-1	7068359	7071536		nontranslating_CDS				upstream_8704
2019YN-GLM	S5B_138129924	5B	138129924	4.92082	0.0751363	1	TraesCS5B02G103600	5B	1	138346021	138346838		protein_coding	GO:0005634	nucleus	Histone H2A [Source:UniProtKB/TrEMBL;Acc:W5G1Z4]	upstream_131356
2019YN-GLM	S5B_463888177	5B	463888177	4.84164	0.0844409	1	TraesCS5B02G277700	5B	-1	463912129	463912523		protein_coding				upstream_21437
2019YN-GLM	S5B_470901484	5B	470901484	6.51428	0.111479	1	TraesCS5B02G285500	5B	-1	470976341	470979072		protein_coding	GO:0016301	kinase activity		downstream_77588
2019YN-GLM	S5B_519116392	5B	519116392	4.73518	0.0973926	4	TraesCS5B02G336100	5B	1	519146560	519153672		protein_coding	GO:0005509	calcium ion binding	Phospholipase D [Source:UniProtKB/TrEMBL;Acc:A0A341W028]	downstream_37280
2019YN-GLM	S5B_595217697	5B	595217697	8.09637	0.174509	1	TraesCS5B02G419700	5B	-1	595338425	595344132		protein_coding				upstream_55279
2019YN-GLM	S5B_635765433	5B	635765433	6.87943	0.123124	1	TraesCS5B02G460300	5B	1	635767577	635769187		protein_coding	GO:0005515	protein binding		downstream_3754
2019YN-GLM	S5B_650372420	5B	650372420	4.78516	0.0785747	1	TraesCS5B02G479100	5B	1	650545995	650548824		protein_coding	GO:0005525	GTP binding		upstream_24246
2019YN-GLM	S5B_669131490	5B	669131490	5.01144	0.108753	1	TraesCS5B02G501600	5B	1	669217104	669217640		protein_coding				downstream_86150
2019YN-GLM	S5B_685197709	5B	685197709	4.5391	0.0709097	1	TraesCS5B02G525100	5B	1	685244607	685248639		protein_coding	GO:0005515	protein binding		downstream_50930
2019YN-GLM	S5D_161144214	5D	161144214	4.73283	0.0847362	1	TraesCS5D02G119100	5D	-1	161449229	161460176		protein_coding	GO:0005524	ATP binding		upstream_262606
2019YN-GLM	S5D_177954541	5D	177954541	4.92812	0.106888	1	TraesCS5D02G122900	5D	-1	178550884	178554851		protein_coding	GO:0080048	GDP-D-glucose phosphorylase activity		upstream_269643
2019YN-GLM	S6A_3624922	6A	3624922	4.56067	0.070965	1	TraesCS6A02G008700	6A	1	3687889	3690253		protein_coding	GO:0016021	integral component of membrane	WAT1-related protein [Source:UniProtKB/TrEMBL;Acc:A0A1D6AER8]	upstream_27858
2019YN-GLM	S6A_242270242	6A	242270242	4.98297	0.0774364	2	TraesCS6A02G189700	6A	-1	245762760	245767477		protein_coding	GO:0043565	sequence-specific DNA binding	High mobility group B protein 15 [Source:Projected from Arabidopsis thaliana (AT1G04880) UniProtKB/Swiss-Prot;Acc:Q9MAT6]	upstream_64920
2019YN-GLM	S6A_277816860	6A	277816860	5.383	0.102392	1	TraesCS6A02G195200	6A	-1	278551743	278574470		protein_coding	GO:0005524	ATP binding		upstream_534252
2019YN-GLM	S6A_297493245	6A	297493245	5.07883	0.0932134	2	TraesCS6A02G197400	6A	1	297625198	297719132		protein_coding	GO:0016021	integral component of membrane		downstream_225887
2019YN-GLM	S6A_305545193	6A	305545193	4.92445	0.0763852	3	TraesCS6A02G198500	6A	-1	306046386	306047718		protein_coding	GO:0016020	membrane		downstream_502525
2019YN-GLM	S6A_319681347	6A	319681347	4.85699	0.0769901	1	TraesCS6A02G200000	6A	-1	321269868	321270741		protein_coding	GO:0006355	regulation of transcription, DNA-templated		upstream_472415
2019YN-GLM	S6A_341269471	6A	341269471	4.51145	0.0697093	3	TraesCS6A02G203000	6A	1	342524207	342528069		protein_coding	GO:0015031	protein transport		upstream_349514
2019YN-GLM	S6A_344369029	6A	344369029	5.32975	0.0885395	1	TraesCS6A02G203300	6A	1	346571097	346574762		protein_coding	GO:0009882	blue light photoreceptor activity		upstream_178397
2019YN-GLM	S6A_350062222	6A	350062222	5.85387	0.0904412	1	TraesCS6A02G203800	6A	-1	351827925	351833507		protein_coding				upstream_534404
2019YN-GLM	S6A_455368611	6A	455368611	5.02457	0.105977	1	TraesCS6A02G244000	6A	1	455458171	455463717		protein_coding	GO:0016301	kinase activity	Ceramide kinase [Source:Projected from Arabidopsis thaliana (AT5G51290) UniProtKB/Swiss-Prot;Acc:Q6USK2]	upstream_50813
2019YN-GLM	S6A_526484539	6A	526484539	6.49621	0.102882	1	TraesCS6A02G294500	6A	1	528351177	528361019		protein_coding	GO:0005524	ATP binding		upstream_319678
2019YN-GLM	S6A_529342707	6A	529342707	4.50585	0.0755749	22	TraesCS6A02G295800	6A	1	529485258	529487067		protein_coding				upstream_53803
2019YN-GLM	S6A_547359728	6A	547359728	5.56543	0.138082	1	TraesCS6A02G311200	6A	1	547477867	547486048		protein_coding	GO:0051301	cell division	Condensin complex subunit 2 [Source:UniProtKB/TrEMBL;Acc:A0A1D6ACA1]	upstream_79703
2019YN-GLM	S6B_12129854	6B	12129854	4.88273	0.118768	1	TraesCS6B02G020200	6B	-1	12591134	12591499		protein_coding				upstream_10755
2019YN-GLM	S6B_14748214	6B	14748214	4.59007	0.106567	2	TraesCS6B02G024500	6B	-1	14867475	14867741		protein_coding	GO:0005576	extracellular region		upstream_118542
2019YN-GLM	S6B_90160485	6B	90160485	4.68403	0.0743863	1	TraesCS6B02G109400	6B	1	90277521	90281513		protein_coding	GO:0008289	lipid binding		upstream_56229
2019YN-GLM	S6B_98594783	6B	98594783	6.27572	0.127643	1	TraesCS6B02G114800	6B	1	98851011	98857015		protein_coding	GO:0005737	cytoplasm	E3 ubiquitin-protein ligase [Source:UniProtKB/TrEMBL;Acc:W5GSC0]	downstream_262232
2019YN-GLM	S6B_146679893	6B	146679893	5.06905	0.0830311	1	TraesCS6B02G146200	6B	1	146696083	146700181		protein_coding	GO:0005515	protein binding		downstream_20288
2019YN-GLM	S6B_160995071	6B	160995071	4.59176	0.0733041	1	TraesCS6B02G158600	6B	-1	161342271	161344146		protein_coding	GO:0016747	acyltransferase activity, transferring groups other than amino-acyl groups		upstream_71454
2019YN-GLM	S6B_568296072	6B	568296072	5.49757	0.09254	2	TraesCS6B02G321200	6B	-1	569033920	569038183		protein_coding	GO:0004190	aspartic-type endopeptidase activity		upstream_36632
2019YN-GLM	S6B_607994639	6B	607994639	6.41567	0.106259	2	TraesCS6B02G345100	6B	-1	608113965	608114769		protein_coding				downstream_120130
2019YN-GLM	S6B_611608358	6B	611608358	4.77989	0.0827699	1	TraesCS6B02G347400	6B	1	611698227	611699819		protein_coding				downstream_91461
2019YN-GLM	S6B_648201732	6B	648201732	5.48149	0.0923065	1	TraesCS6B02G374800	6B	-1	648256782	648258189		protein_coding	GO:0016758	hexosyltransferase activity		downstream_56457
2019YN-GLM	S6B_697409567	6B	697409567	5.32975	0.127214	1	TraesCS6B02G429400	6B	1	697462448	697463857		protein_coding	GO:0006749	glutathione metabolic process		upstream_4059
2019YN-GLM	S6D_467512671	6D	467512671	4.97469	0.134883	4	TraesCS6D02G393800	6D	-1	467545182	467547534		protein_coding	GO:0051087	chaperone binding		downstream_34863
2019YN-GLM	S7A_5812756	7A	5812756	4.57512	0.0693348	2	TraesCS7A02G013300	7A	1	5910601	5911795		protein_coding	GO:0005524	ATP binding		upstream_16462
2019YN-GLM	S7A_25091287	7A	25091287	5.27084	0.0990318	2	TraesCS7A02G051900	7A	1	25101218	25104619		protein_coding	GO:0016603	glutaminyl-peptide cyclotransferase activity		downstream_13332
2019YN-GLM	S7A_246653140	7A	246653140	4.94692	0.113024	1	TraesCS7A02G257300	7A	1	246708532	246711565		protein_coding	GO:0005515	protein binding		upstream_49709
2019YN-GLM	S7A_264666313	7A	264666313	7.54516	0.125045	1	TraesCS7A02G264900	7A	-1	264847940	264849682		protein_coding	GO:0005515	protein binding		downstream_183369
2019YN-GLM	S7A_491778608	7A	491778608	4.67778	0.0942393	1	TraesCS7A02G336100	7A	1	491867233	491871165		protein_coding	GO:0016021	integral component of membrane		downstream_92557
2019YN-GLM	S7A_586475483	7A	586475483	5.62525	0.128826	1	TraesCS7A02G404700	7A	-1	586691986	586693761		protein_coding	GO:0005975	carbohydrate metabolic process		upstream_109689
2019YN-GLM	S7A_611489514	7A	611489514	4.92445	0.0929715	1	TraesCS7A02G419900	7A	1	611488375	611494350		protein_coding	GO:0008375	acetylglucosaminyltransferase activity		WithinGeneBody
2019YN-GLM	S7A_638566000	7A	638566000	6.03245	0.15726	1	TraesCS7A02G444100	7A	-1	638575249	638575536		protein_coding	GO:0003677	DNA binding		downstream_9536
2019YN-GLM	S7A_646966118	7A	646966118	5.47496	0.084591	1	TraesCS7A02G453200	7A	1	647294803	647298551		protein_coding	GO:0006367	transcription initiation from RNA polymerase II promoter		upstream_7241
2019YN-GLM	S7A_701885187	7A	701885187	4.57675	0.0960269	2	TraesCS7A02G518400	7A	1	702218849	702228754		protein_coding	GO:0003676	nucleic acid binding		upstream_78971
2019YN-GLM	S7A_711162474	7A	711162474	5.03386	0.100803	1	TraesCS7A02G532300	7A	-1	711170958	711172636		protein_coding	GO:0016747	acyltransferase activity, transferring groups other than amino-acyl groups	3-ketoacyl-CoA synthase [Source:UniProtKB/TrEMBL;Acc:A0A1D6BMM5]	downstream_10162
2019YN-GLM	S7B_4919665	7B	4919665	5.02457	0.076836	1	TraesCS7B02G008300	7B	-1	5054533	5058720		protein_coding	GO:0008757	S-adenosylmethionine-dependent methyltransferase activity		upstream_7719
2019YN-GLM	S7B_148261226	7B	148261226	4.50585	0.0749517	3	TraesCS7B02G126000	7B	1	149604935	149611320		protein_coding	GO:0005515	protein binding		upstream_548689
2019YN-GLM	S7B_160864887	7B	160864887	4.5157	0.0684723	3	TraesCS7B02G132300	7B	1	161191831	161196107		protein_coding				downstream_331220
2019YN-GLM	S7B_166736354	7B	166736354	4.52724	0.068651	5	TraesCS7B02G135600	7B	1	166769711	166775066		protein_coding				downstream_38712
2019YN-GLM	S7B_332113950	7B	332113950	8.09528	0.137837	1	TraesCS7B02G193100	7B	1	332128328	332130771		protein_coding	GO:0043531	ADP binding		downstream_16821
2019YN-GLM	S7B_337557450	7B	337557450	6.011	0.13455	4	TraesCS7B02G196400	7B	1	337634999	337639018		protein_coding	GO:0005524	ATP binding		downstream_81568
2019YN-GLM	S7B_430599748	7B	430599748	5.92445	0.0922291	1	TraesCS7B02G229200	7B	-1	430829130	430842036		protein_coding				downstream_242288
2019YN-GLM	S7B_462641202	7B	462641202	4.51286	0.0739071	1	TraesCS7B02G250700	7B	-1	462792284	462818967		protein_coding	GO:0016788	hydrolase activity, acting on ester bonds		upstream_99472
2019YN-GLM	S7B_636332375	7B	636332375	4.91009	0.080694	1	TraesCS7B02G370600	7B	-1	636432264	636433233		protein_coding	GO:0009733	response to auxin		downstream_100858
2019YN-GLM	S7B_714860194	7B	714860194	5.07572	0.133699	1	TraesCS7B02G454200	7B	-1	714899313	714900443		protein_coding	GO:0016788	hydrolase activity, acting on ester bonds		downstream_40249
2019YN-GLM	S7B_726018272	7B	726018272	6.5986	0.15857	1	TraesCS7B02G469300	7B	-1	726105081	726106301		protein_coding	GO:0030127	COPII vesicle coat		upstream_685
2019YN-GLM	S7D_115439854	7D	115439854	5.80134	0.152009	1	TraesCS7D02G165900	7D	1	115823122	115825651		protein_coding				upstream_16984
2019YN-GLM	S7D_529071132	7D	529071132	5.21538	0.0790651	2	TraesCS7D02G410200	7D	-1	529471781	529475548		protein_coding	GO:0016021	integral component of membrane		upstream_18363
2019YN-GLM	SUN_22538915	UN	22538915	5.56703	0.130428	1	TraesCSU02G020700	UN	1	22888344	22889378		protein_coding	GO:0005975	carbohydrate metabolic process		upstream_102253
2019YN-GLM	SUN_31377111	UN	31377111	5.17522	0.134696	4	TraesCSU02G037600	UN	-1	31480647	31484336		protein_coding				upstream_1712
2019YN-GLM	SUN_144732529	UN	144732529	5.28067	0.0981435	1	ENSRNA050018084	UN	1	145839705	145839823	5S_rRNA	rRNA			5S ribosomal RNA	upstream_822185
2019YN-GLM	SUN_341295921	UN	341295921	5.97062	0.0928936	2	TraesCSU02G230900	UN	1	341533852	341534139		protein_coding	GO:0008234	cysteine-type peptidase activity		upstream_147220
2019YN-GLM	S1A_386392290	1A	386392290	4.54061	0.0884843	2	TraesCS1A02G218000	1A	-1	386425625	386435664		protein_coding	GO:0098599	palmitoyl hydrolase activity		downstream_43374
2019YN-GLM	S1A_386392290	1A	386392290	4.54061	0.0884843	2	TraesCS1A02G218000	1A	-1	386425625	386435664		protein_coding	GO:0098599	palmitoyl hydrolase activity		downstream_43374
2019YN-GLM	S1A_396911192	1A	396911192	4.35067	0.0972114	2	TraesCS1A02G226600	1A	1	397053250	397053711		protein_coding				downstream_142519
2019YN-GLM	S1A_475375589	1A	475375589	4.24413	0.0973637	1	TraesCS1A02G279400	1A	1	476902196	476903812		protein_coding	GO:0005515	protein binding		upstream_62397
2019YN-GLM	S1A_522269402	1A	522269402	4.40561	0.089108	1	TraesCS1A02G335200	1A	-1	522463391	522472915		protein_coding	GO:0046983	protein dimerization activity		upstream_26302
2019YN-GLM	S1A_538295932	1A	538295932	4.02091	0.07949	1	TraesCS1A02G355600	1A	1	538672854	538678860		protein_coding				upstream_317692
2019YN-GLM	S1A_568437084	1A	568437084	4.25964	0.064232	1	TraesCS1A02G405700	1A	-1	568458927	568460322		protein_coding	GO:0003676	nucleic acid binding		upstream_19261
2019YN-GLM	S1B_35168380	1B	35168380	4.01323	0.0620224	39	TraesCS1B02G054400	1B	1	35523713	35524048		protein_coding				upstream_34481
2019YN-GLM	S1B_42458686	1B	42458686	4.06198	0.069929	10	ENSRNA050018148	1B	1	42589497	42589615	5S_rRNA	rRNA			5S ribosomal RNA	upstream_107526
2019YN-GLM	S1B_46837212	1B	46837212	4.54975	0.0736753	8	TraesCS1B02G061800	1B	-1	46873956	46877166		protein_coding	GO:0020037	heme binding		upstream_6305
2019YN-GLM	S1B_50990030	1B	50990030	4.52578	0.0762987	3	TraesCS1B02G066800	1B	-1	50997810	50999838		protein_coding				upstream_1365
2019YN-GLM	S1B_50990030	1B	50990030	4.52578	0.0762987	3	TraesCS1B02G066800	1B	-1	50997810	50999838		protein_coding				upstream_1365
2019YN-GLM	S1B_391323543	1B	391323543	4.82102	0.0742882	1	TraesCS1B02G215800	1B	1	391571987	391576408		protein_coding	GO:0016021	integral component of membrane		upstream_52496
2019YN-GLM	S1B_391323543	1B	391323543	4.82102	0.0742882	1	TraesCS1B02G215800	1B	1	391571987	391576408		protein_coding	GO:0016021	integral component of membrane		upstream_52496
2019YN-GLM	S1B_394069314	1B	394069314	4.09909	0.0618742	1	TraesCS1B02G217300	1B	1	394116069	394117466		protein_coding				downstream_48152
2019YN-GLM	S1B_416968923	1B	416968923	6.05355	0.095192	1	TraesCS1B02G232100	1B	-1	417125574	417127525		protein_coding	GO:0016787	hydrolase activity		upstream_144743
2019YN-GLM	S1B_416968923	1B	416968923	6.05355	0.095192	1	TraesCS1B02G232100	1B	-1	417125574	417127525		protein_coding	GO:0016787	hydrolase activity		upstream_144743
2019YN-GLM	S1B_516804383	1B	516804383	4.33536	0.0661849	1	TraesCS1B02G296900	1B	1	516948133	516949506		protein_coding	GO:0016021	integral component of membrane		upstream_122904
2019YN-GLM	S1B_647385313	1B	647385313	5.87943	0.115502	1	TraesCS1B02G424200	1B	-1	647445295	647446562		protein_coding	GO:0003676	nucleic acid binding		downstream_61249
2019YN-GLM	S1B_547301005	1B	547301005	4.01323	0.0941233	4	TraesCS1B02G322500	1B	-1	547522874	547524954		protein_coding	GO:0005975	carbohydrate metabolic process		upstream_17363
2019YN-GLM	S1B_666294455	1B	666294455	5.54821	0.107765	1	TraesCS1B02G446400	1B	-1	666331868	666332865		protein_coding	GO:0005509	calcium ion binding		upstream_33972
2019YN-GLM	S1B_576876046	1B	576876046	4.38722	0.0705973	1	TraesCS1B02G347700	1B	1	576921277	576923209		protein_coding	GO:0020037	heme binding		downstream_47163
2019YN-GLM	S1B_594006816	1B	594006816	4.011	0.0601089	1	TraesCS1B02G364500	1B	1	594138105	594141130		protein_coding	GO:0005737	cytoplasm	Tubulin alpha chain [Source:UniProtKB/TrEMBL;Acc:A4K4Y1]	upstream_77912
2019YN-GLM	S1B_633302302	1B	633302302	4.39903	0.0693965	2	TraesCS1B02G404100	1B	-1	633320207	633321074		protein_coding				upstream_582
2019YN-GLM	S1B_637021763	1B	637021763	4.03716	0.0793802	3	TraesCS1B02G410100	1B	-1	637283984	637286295		protein_coding				upstream_146677
2019YN-GLM	S1B_642004260	1B	642004260	4.37572	0.0670484	1	TraesCS1B02G417600	1B	-1	642042174	642045346		protein_coding				downstream_41086
2019YN-GLM	S1B_647385313	1B	647385313	5.87943	0.115502	1	TraesCS1B02G424200	1B	-1	647445295	647446562		protein_coding	GO:0003676	nucleic acid binding		downstream_61249
2019YN-GLM	S1B_666294455	1B	666294455	5.54821	0.107765	1	TraesCS1B02G446400	1B	-1	666331868	666332865		protein_coding	GO:0005509	calcium ion binding		upstream_33972
2019YN-GLM	S1D_18446379	1D	18446379	4.16941	0.0715325	1	TraesCS1D02G038400	1D	1	18575716	18578738		protein_coding				upstream_12952
2019YN-GLM	S1D_136754629	1D	136754629	4.43415	0.0865592	1	TraesCS1D02G125900	1D	-1	136950506	136952855		protein_coding	GO:0016021	integral component of membrane	Bidirectional sugar transporter SWEET [Source:UniProtKB/TrEMBL;Acc:A0A1D5T1A3]	downstream_198226
2019YN-GLM	S1D_177285468	1D	177285468	4.37366	0.0666411	1	TraesCS1D02G135500	1D	1	178449405	178467201		protein_coding	GO:0016021	integral component of membrane	Phospholipid-transporting ATPase [Source:UniProtKB/TrEMBL;Acc:A0A341PHZ6]	upstream_360729
2019YN-GLM	S1D_188013682	1D	188013682	5.98297	0.0941336	1	TraesCS1D02G137800	1D	1	188342805	188345907		protein_coding	GO:0016021	integral component of membrane	Core-2/I-branching beta-1,6-N-acetylglucosaminyltransferase family protein [Source:Projected from Arabidopsis thaliana (AT3G03690) UniProtKB/TrEMBL;Acc:Q9SS69]	upstream_203591
2019YN-GLM	S1D_435825364	1D	435825364	4.31695	0.0855795	3	TraesCS1D02G349800	1D	1	435926653	435928389		protein_coding	GO:0008194	UDP-glycosyltransferase activity		upstream_22156
2019YN-GLM	S2A_31691432	2A	31691432	6.5376	0.137841	2	TraesCS2A02G071100	2A	1	31690122	31693464		protein_coding				WithinGeneBody
2019YN-GLM	S2A_31691432	2A	31691432	6.5376	0.137841	2	TraesCS2A02G071100	2A	1	31690122	31693464		protein_coding				WithinGeneBody
2019YN-GLM	S2A_44843031	2A	44843031	5.73993	0.0890185	1	TraesCS2A02G092100	2A	1	45073135	45073827		protein_coding				upstream_4705
2019YN-GLM	S2A_44843031	2A	44843031	5.73993	0.0890185	1	TraesCS2A02G092100	2A	1	45073135	45073827		protein_coding				upstream_4705
2019YN-GLM	S2A_50485263	2A	50485263	6.01011	0.0929896	1	TraesCS2A02G096900	2A	1	50915804	50918108		protein_coding	GO:0005515	protein binding		upstream_206159
2019YN-GLM	S2A_50485263	2A	50485263	6.01011	0.0929896	1	TraesCS2A02G096900	2A	1	50915804	50918108		protein_coding	GO:0005515	protein binding		upstream_206159
2019YN-GLM	S2A_57723832	2A	57723832	4.31695	0.106303	1	TraesCS2A02G104300	2A	1	57821660	57824236		protein_coding	GO:0005515	protein binding		upstream_23995
2019YN-GLM	S2A_639029605	2A	639029605	4.64207	0.116233	1	TraesCS2A02G390100	2A	1	639055850	639057916		protein_coding	GO:0016021	integral component of membrane		downstream_28311
2019YN-GLM	S2A_274796399	2A	274796399	4.26043	0.0651322	1	TraesCS2A02G232000	2A	1	275352218	275352580		protein_coding				downstream_556181
2019YN-GLM	S2A_644582549	2A	644582549	4.90309	0.0836896	1	TraesCS2A02G394700	2A	1	645311137	645312351		protein_coding	GO:0006351	transcription, DNA-templated		upstream_274131
2019YN-GLM	S2A_558690191	2A	558690191	4.14327	0.0631536	1	TraesCS2A02G327300	2A	-1	558947242	558952218		protein_coding	GO:0016021	integral component of membrane		upstream_37351
2019YN-GLM	S2A_716760347	2A	716760347	5.29499	0.0822715	1	TraesCS2A02G477900	2A	-1	716901065	716907402		protein_coding	GO:0005507	copper ion binding	Methylmalonate-semialdehyde dehydrogenase [acylating], mitochondrial [Source:Projected from Arabidopsis thaliana (AT2G14170) UniProtKB/Swiss-Prot;Acc:Q0WM29]	downstream_147055
2019YN-GLM	S2A_639029605	2A	639029605	4.64207	0.116233	1	TraesCS2A02G390100	2A	1	639055850	639057916		protein_coding	GO:0016021	integral component of membrane		downstream_28311
2019YN-GLM	S2A_747472275	2A	747472275	4.67778	0.0727431	1	TraesCS2A02G528500	2A	1	747596675	747597331		protein_coding				downstream_125056
2019YN-GLM	S2A_701662500	2A	701662500	4.24565	0.089722	1	TraesCS2A02G452500	2A	-1	701866769	701868500		protein_coding	GO:0016021	integral component of membrane		upstream_164027
2019YN-GLM	S2A_754097757	2A	754097757	4.82681	0.101729	1	TraesCS2A02G545000	2A	-1	754164142	754173476		protein_coding	GO:0016491	oxidoreductase activity		upstream_54878
2019YN-GLM	S2A_718974905	2A	718974905	4.05306	0.061385	2	TraesCS2A02G482800	2A	1	718975865	718977167		protein_coding				downstream_2262
2019YN-GLM	S2A_727625640	2A	727625640	4.72354	0.0828239	2	TraesCS2A02G496700	2A	-1	727914334	727918774		protein_coding	GO:0015098	molybdate ion transmembrane transporter activity		upstream_10556
2019YN-GLM	S2A_747472275	2A	747472275	4.67778	0.0727431	1	TraesCS2A02G528500	2A	1	747596675	747597331		protein_coding				downstream_125056
2019YN-GLM	S2A_754097757	2A	754097757	4.82681	0.101729	1	TraesCS2A02G545000	2A	-1	754164142	754173476		protein_coding	GO:0016491	oxidoreductase activity		upstream_54878
2019YN-GLM	S2A_758863952	2A	758863952	4.03012	0.0660819	1	TraesCS2A02G553300	2A	1	758880869	758883546		protein_coding	GO:0016021	integral component of membrane		downstream_19594
2019YN-GLM	S2B_13815085	2B	13815085	4.7122	0.0717139	1	TraesCS2B02G030600	2B	-1	13912945	13916230		protein_coding				upstream_101
2019YN-GLM	S2B_13815085	2B	13815085	4.7122	0.0717139	1	TraesCS2B02G030600	2B	-1	13912945	13916230		protein_coding				upstream_101
2019YN-GLM	S2B_18515977	2B	18515977	6.46092	0.146984	1	TraesCS2B02G040700	2B	-1	18659190	18664477		protein_coding				upstream_128629
2019YN-GLM	S2B_18515977	2B	18515977	6.46092	0.146984	1	TraesCS2B02G040700	2B	-1	18659190	18664477		protein_coding				upstream_128629
2019YN-GLM	S2B_89568095	2B	89568095	4.4389	0.0786516	1	TraesCS2B02G122500	2B	1	89702026	89709697		protein_coding	GO:0006351	transcription, DNA-templated		upstream_9212
2019YN-GLM	S2B_180622703	2B	180622703	5.17783	0.0856419	1	TraesCS2B02G201800	2B	-1	180820280	180823705		protein_coding	GO:0005515	protein binding		upstream_3432
2019YN-GLM	S2B_132757863	2B	132757863	4.1707	0.0744793	5	TraesCS2B02G159300	2B	-1	132829801	132836487		protein_coding	GO:0042545	cell wall modification		downstream_78624
2019YN-GLM	S2B_190079954	2B	190079954	4.73518	0.0955463	1	TraesCS2B02G208900	2B	1	190195041	190198998		protein_coding	GO:0016021	integral component of membrane		upstream_52996
2019YN-GLM	S2B_180622703	2B	180622703	5.17783	0.0856419	1	TraesCS2B02G201800	2B	-1	180820280	180823705		protein_coding	GO:0005515	protein binding		upstream_3432
2019YN-GLM	S2B_190079954	2B	190079954	4.73518	0.0955463	1	TraesCS2B02G208900	2B	1	190195041	190198998		protein_coding	GO:0016021	integral component of membrane		upstream_52996
2019YN-GLM	S2B_243209049	2B	243209049	4.01547	0.11357	1	TraesCS2B02G239300	2B	-1	243362941	243369349		protein_coding	GO:0005515	protein binding		upstream_124145
2019YN-GLM	S2B_769593788	2B	769593788	5.96658	0.129507	1	TraesCS2B02G582300	2B	1	769949352	769950767		protein_coding	GO:0000160	phosphorelay signal transduction system	A-type response regulator, Cytokinin signalin [Source: Projected from Oryza sativa (Os04g0673300)]	upstream_43888
2019YN-GLM	S2B_367326152	2B	367326152	4.22257	0.0922293	1	TraesCS2B02G269700	2B	1	367657356	367709290		protein_coding	GO:0005515	protein binding	EMB2654 [Source:Projected from Arabidopsis thaliana (AT2G41720) UniProtKB/TrEMBL;Acc:A0A178VXZ9]	downstream_383138
2019YN-GLM	S2B_795803701	2B	795803701	4.55284	0.094565	2	TraesCS2B02G621500	2B	1	795856416	795859657		protein_coding	GO:0016021	integral component of membrane		downstream_55956
2019YN-GLM	S2B_594044056	2B	594044056	4.15552	0.0918171	2	TraesCS2B02G415500	2B	-1	594096819	594100328		protein_coding	GO:0016021	integral component of membrane		downstream_56272
2019YN-GLM	S2B_710318602	2B	710318602	4.79048	0.0848948	1	TraesCS2B02G515700	2B	-1	710324243	710325220		protein_coding				downstream_6618
2019YN-GLM	S2B_769486445	2B	769486445	4.01412	0.0639911	2	TraesCS2B02G582100	2B	-1	769490817	769491311		protein_coding	GO:0006952	defense response		downstream_4866
2019YN-GLM	S2B_784025631	2B	784025631	4.66154	0.122385	9	TraesCS2B02G600800	2B	-1	784040143	784041544		protein_coding				downstream_15913
2019YN-GLM	S2B_795803701	2B	795803701	4.55284	0.094565	2	TraesCS2B02G621500	2B	1	795856416	795859657		protein_coding	GO:0016021	integral component of membrane		downstream_55956
2019YN-GLM	S2D_327148253	2D	327148253	5.75203	0.0889323	1	TraesCS2D02G267700	2D	-1	327612885	327616238		protein_coding	GO:0016757	glycosyltransferase activity		upstream_75057
2019YN-GLM	S2D_327148253	2D	327148253	5.75203	0.0889323	1	TraesCS2D02G267700	2D	-1	327612885	327616238		protein_coding	GO:0016757	glycosyltransferase activity		upstream_75057
2019YN-GLM	S2D_501964553	2D	501964553	4.15243	0.0624508	1	TraesCS2D02G393200	2D	1	502108894	502112016		protein_coding	GO:0005737	cytoplasm	Scarecrow-like protein 8 [Source:Projected from Arabidopsis thaliana (AT5G52510) UniProtKB/Swiss-Prot;Acc:Q9FYR7]	downstream_147463
2019YN-GLM	S2D_594520573	2D	594520573	5.11464	0.0842185	1	TraesCS2D02G499500	2D	-1	594536788	594543944		protein_coding	GO:0046872	metal ion binding	Protein pelota homolog [Source:UniProtKB/TrEMBL;Acc:A0A1D5UGU0]	downstream_23371
2019YN-GLM	S2D_631950518	2D	631950518	6.55284	0.118807	1	TraesCS2D02G559400	2D	1	631957689	631961378		protein_coding	GO:0005737	cytoplasm	Dihydroorotate dehydrogenase (quinone), mitochondrial [Source:UniProtKB/TrEMBL;Acc:A0A1D5UGB0]	upstream_550
2019YN-GLM	S2D_631950518	2D	631950518	6.55284	0.118807	1	TraesCS2D02G559400	2D	1	631957689	631961378		protein_coding	GO:0005737	cytoplasm	Dihydroorotate dehydrogenase (quinone), mitochondrial [Source:UniProtKB/TrEMBL;Acc:A0A1D5UGB0]	upstream_550
2019YN-GLM	S2D_650446850	2D	650446850	4.18842	0.100389	4	TraesCS2D02G598500	2D	-1	650471941	650474113		protein_coding	GO:0048046	apoplast	Oxalate--CoA ligase [Source:Projected from Arabidopsis thaliana (AT3G48990) UniProtKB/Swiss-Prot;Acc:Q9SMT7]	downstream_27263
2019YN-GLM	S3A_124742	3A	124742	4.92082	0.0928201	2	TraesCS3A02G000500	3A	-1	129964	132254		protein_coding	GO:0003700	DNA-binding transcription factor activity		downstream_7512
2019YN-GLM	S3A_124742	3A	124742	4.92082	0.0928201	2	TraesCS3A02G000500	3A	-1	129964	132254		protein_coding	GO:0003700	DNA-binding transcription factor activity		downstream_7512
2019YN-GLM	S3A_67548691	3A	67548691	4.05849	0.0768942	2	TraesCS3A02G104400	3A	-1	67785276	67787946		protein_coding	GO:0046983	protein dimerization activity		upstream_164638
2019YN-GLM	S3A_266853061	3A	266853061	6.29243	0.120522	1	TraesCS3A02G194000	3A	1	267040216	267072480		protein_coding	GO:0003723	RNA binding	CAF2 [Source:Projected from Arabidopsis thaliana (AT1G23400) UniProtKB/TrEMBL;Acc:A0A178WC04]	upstream_158268
2019YN-GLM	S3A_266853061	3A	266853061	6.29243	0.120522	1	TraesCS3A02G194000	3A	1	267040216	267072480		protein_coding	GO:0003723	RNA binding	CAF2 [Source:Projected from Arabidopsis thaliana (AT1G23400) UniProtKB/TrEMBL;Acc:A0A178WC04]	upstream_158268
2019YN-GLM	S3A_343854031	3A	343854031	6.15989	0.0954216	1	TraesCS3A02G202700	3A	-1	345866302	345876450		protein_coding	GO:0004722	protein serine/threonine phosphatase activity	Protein phosphatase 2C 57 [Source:Projected from Arabidopsis thaliana (AT4G27800) UniProtKB/Swiss-Prot;Acc:P49599]	upstream_619920
2019YN-GLM	S3A_343854031	3A	343854031	6.15989	0.0954216	1	TraesCS3A02G202700	3A	-1	345866302	345876450		protein_coding	GO:0004722	protein serine/threonine phosphatase activity	Protein phosphatase 2C 57 [Source:Projected from Arabidopsis thaliana (AT4G27800) UniProtKB/Swiss-Prot;Acc:P49599]	upstream_619920
2019YN-GLM	S3A_366553760	3A	366553760	4.08145	0.0614955	1	TraesCS3A02G207900	3A	-1	366610919	366635148		protein_coding	GO:0016021	integral component of membrane		downstream_81388
2019YN-GLM	S3A_487949568	3A	487949568	4.06905	0.0787669	1	TraesCS3A02G264200	3A	-1	488108205	488109839		protein_coding	GO:0016758	hexosyltransferase activity	Glycosyltransferase [Source:UniProtKB/TrEMBL;Acc:A0A1D5V5P7]	upstream_83804
2019YN-GLM	S3A_510887797	3A	510887797	4.18575	0.0631357	2	TraesCS3A02G282600	3A	1	511066321	511068891		protein_coding	GO:0003824	catalytic activity		upstream_46724
2019YN-GLM	S3A_557749434	3A	557749434	4.60033	0.0802987	1	TraesCS3A02G317200	3A	-1	557914808	557916121		protein_coding	GO:0031047	gene silencing by RNA		upstream_33702
2019YN-GLM	S3A_523512171	3A	523512171	4.44733	0.0674947	2	TraesCS3A02G292700	3A	-1	523547115	523552708		protein_coding	GO:0016020	membrane		downstream_40537
2019YN-GLM	S3A_700372022	3A	700372022	5.53462	0.0876966	1	TraesCS3A02G466600	3A	-1	700421921	700423489		protein_coding	GO:0005515	protein binding		upstream_43665
2019YN-GLM	S3A_535161066	3A	535161066	4.02965	0.0728968	5	TraesCS3A02G301300	3A	-1	535167777	535169404		protein_coding	GO:0016021	integral component of membrane		downstream_8338
2019YN-GLM	S3A_702926832	3A	702926832	4.61798	0.0760395	1	TraesCS3A02G471200	3A	-1	702951264	702953880		protein_coding	GO:0008168	methyltransferase activity		upstream_21589
2019YN-GLM	S3A_541827227	3A	541827227	4.37161	0.0678295	2	TraesCS3A02G305900	3A	1	542202377	542206577		protein_coding	GO:0005524	ATP binding	Non-specific serine/threonine protein kinase [Source:UniProtKB/TrEMBL;Acc:A0A341RY25]	upstream_123768
2019YN-GLM	S3A_557749434	3A	557749434	4.60033	0.0802987	1	TraesCS3A02G317200	3A	-1	557914808	557916121		protein_coding	GO:0031047	gene silencing by RNA		upstream_33702
2019YN-GLM	S3A_562557314	3A	562557314	4.03668	0.0632998	3	TraesCS3A02G320000	3A	-1	562570019	562571305		protein_coding				downstream_13991
2019YN-GLM	S3A_625120816	3A	625120816	4.0381	0.0709152	1	TraesCS3A02G376200	3A	-1	625209458	625210747		protein_coding	GO:0004553	hydrolase activity, hydrolyzing O-glycosyl compounds		upstream_81280
2019YN-GLM	S3A_700372022	3A	700372022	5.53462	0.0876966	1	TraesCS3A02G466600	3A	-1	700421921	700423489		protein_coding	GO:0005515	protein binding		upstream_43665
2019YN-GLM	S3A_702926832	3A	702926832	4.61798	0.0760395	1	TraesCS3A02G471200	3A	-1	702951264	702953880		protein_coding	GO:0008168	methyltransferase activity		upstream_21589
2019YN-GLM	S3A_708348554	3A	708348554	4.02411	0.060321	1	TraesCS3A02G476800	3A	-1	708672290	708673444		protein_coding	GO:0005515	protein binding		upstream_24732
2019YN-GLM	S3A_732389743	3A	732389743	4.11407	0.0628808	1	TraesCS3A02G512800	3A	-1	732402942	732404618		protein_coding	GO:0016788	hydrolase activity, acting on ester bonds		downstream_14875
2019YN-GLM	S3B_128711881	3B	128711881	5.77989	0.11845	1	TraesCS3B02G141800	3B	1	128948207	128950128		protein_coding	GO:0046872	metal ion binding		upstream_41146
2019YN-GLM	S3B_128711881	3B	128711881	5.77989	0.11845	1	TraesCS3B02G141800	3B	1	128948207	128950128		protein_coding	GO:0046872	metal ion binding		upstream_41146
2019YN-GLM	S3B_136210572	3B	136210572	5.20621	0.0879174	1	TraesCS3B02G146400	3B	1	136441451	136447652		protein_coding				upstream_118836
2019YN-GLM	S3B_136210572	3B	136210572	5.20621	0.0879174	1	TraesCS3B02G146400	3B	1	136441451	136447652		protein_coding				upstream_118836
2019YN-GLM	S3B_145269968	3B	145269968	4.42946	0.105637	1	TraesCS3B02G152900	3B	1	145311842	145317354		protein_coding	GO:0005737	cytoplasm	Importin subunit alpha [Source:UniProtKB/TrEMBL;Acc:W5D0M1]	upstream_10931
2019YN-GLM	S3B_190089223	3B	190089223	7.4437	0.116201	1	TraesCS3B02G181500	3B	1	190468226	190474481		protein_coding	GO:0006351	transcription, DNA-templated	Auxin-responsive protein [Source:UniProtKB/TrEMBL;Acc:A0A077RYD1]	downstream_385258
2019YN-GLM	S3B_295434881	3B	295434881	5.13549	0.0933251	1	TraesCS3B02G223900	3B	1	296181809	296194075		protein_coding	GO:0005524	ATP binding	Kinesin-like protein [Source:UniProtKB/TrEMBL;Acc:A0A077RRX2]	upstream_363154
2019YN-GLM	S3B_303748906	3B	303748906	4.68194	0.0850911	1	TraesCS3B02G224500	3B	1	304277087	304278906		protein_coding	GO:0003677	DNA binding		downstream_530000
2019YN-GLM	S3B_303748906	3B	303748906	4.68194	0.0850911	1	TraesCS3B02G224500	3B	1	304277087	304278906		protein_coding	GO:0003677	DNA binding		downstream_530000
2019YN-GLM	S3B_416509945	3B	416509945	4.31695	0.0992777	1	TraesCS3B02G258800	3B	-1	416513594	416514357		protein_coding	GO:0003677	DNA binding		downstream_4412
2019YN-GLM	S3B_505841876	3B	505841876	4.73993	0.0740738	2	TraesCS3B02G314700	3B	-1	506193797	506197219		protein_coding	GO:0004499	N,N-dimethylaniline monooxygenase activity	Flavin-containing monooxygenase [Source:UniProtKB/TrEMBL;Acc:A0A077RZM4]	upstream_5420
2019YN-GLM	S3B_462966952	3B	462966952	6.73993	0.141742	1	TraesCS3B02G288400	3B	1	463095936	463096434		protein_coding				upstream_75277
2019YN-GLM	S3B_722090132	3B	722090132	5.77211	0.142397	61	TraesCS3B02G472900	3B	1	722335141	722335689		protein_coding				downstream_245557
2019YN-GLM	S3B_597640729	3B	597640729	4.11919	0.0751104	1	TraesCS3B02G380100	3B	1	597765690	597768323		protein_coding	GO:0015031	protein transport	Exocyst subunit Exo70 family protein [Source:UniProtKB/TrEMBL;Acc:A0A077S4Z7]	upstream_66381
2019YN-GLM	S3B_781728804	3B	781728804	5.41117	0.0839753	1	TraesCS3B02G544400	3B	-1	781835471	781843487		protein_coding	GO:0005524	ATP binding	Non-specific serine/threonine protein kinase [Source:UniProtKB/TrEMBL;Acc:A0A341SSL9]	downstream_114683
2019YN-GLM	S3B_660553785	3B	660553785	4.11748	0.0618729	1	TraesCS3B02G423200	3B	1	660698334	660701565		protein_coding	GO:0003824	catalytic activity	Fructose-bisphosphate aldolase [Source:UniProtKB/TrEMBL;Acc:W5D0E3]	downstream_147780
2019YN-GLM	S3B_683797305	3B	683797305	4.89963	0.0941585	1	TraesCS3B02G443400	3B	1	683830404	683830787		protein_coding				upstream_7034
2019YN-GLM	S3B_722090132	3B	722090132	5.77211	0.142397	83	TraesCS3B02G472900	3B	1	722335141	722335689		protein_coding				downstream_245557
2019YN-GLM	S3B_764691417	3B	764691417	4.14935	0.0640714	2	TraesCS3B02G521400	3B	1	764693235	764697597		protein_coding	GO:0005975	carbohydrate metabolic process	Glycerol-3-phosphate dehydrogenase [NAD(+)] [Source:UniProtKB/TrEMBL;Acc:W5D2U4]	downstream_6180
2019YN-GLM	S3B_781728804	3B	781728804	5.41117	0.0839753	1	TraesCS3B02G544400	3B	-1	781835471	781843487		protein_coding	GO:0005524	ATP binding	Non-specific serine/threonine protein kinase [Source:UniProtKB/TrEMBL;Acc:A0A341SSL9]	downstream_114683
2019YN-GLM	S3B_791732207	3B	791732207	4.47625	0.0681292	1	ENSRNA050021752	3B	-1	791753049	791753233	IsrR	antisense_RNA			Antisense RNA which regulates isiA expression	downstream_21026
2019YN-GLM	S3D_27219529	3D	27219529	4.1261	0.0815624	1	TraesCS3D02G062200	3D	1	27246366	27251285		protein_coding	GO:0005730	nucleolus	Protein MAK16 homolog [Source:UniProtKB/TrEMBL;Acc:A0A1D5WVP5]	downstream_31756
2019YN-GLM	S3D_554652080	3D	554652080	4.38405	0.0702605	1	TraesCS3D02G445600	3D	-1	554686836	554688842		protein_coding				downstream_36762
2019YN-GLM	S4A_139841979	4A	139841979	4.00349	0.0607053	1	TraesCS4A02G115000	4A	1	139869571	139873249		protein_coding	GO:0005737	cytoplasm	Similar to 26S proteasome subunit 4-like protein (26S proteasome subunit AtRPT2a) [Source: Projected from Oryza sativa (Os03g0298400)]	downstream_31270
2019YN-GLM	S4A_717750545	4A	717750545	5.6925	0.089164	2	TraesCS4A02G452800	4A	1	717749791	717755354		protein_coding	GO:0005515	protein binding		WithinGeneBody
2019YN-GLM	S4A_358084041	4A	358084041	4.10018	0.0618973	1	TraesCS4A02G162700	4A	1	358832361	358873662		protein_coding	GO:0046872	metal ion binding		upstream_389925
2019YN-GLM	S4A_742875675	4A	742875675	4.59176	0.107505	1	TraesCS4A02G496500	4A	1	742890683	742892781		protein_coding	GO:0020037	heme binding		downstream_17106
2019YN-GLM	S4A_717262992	4A	717262992	4.00877	0.0632409	3	TraesCS4A02G452100	4A	1	717283059	717283919		protein_coding				upstream_5582
2019YN-GLM	S4A_724179041	4A	724179041	4.46852	0.0676894	1	TraesCS4A02G458800	4A	-1	724399991	724400260		protein_coding				upstream_161086
2019YN-GLM	S4A_742875675	4A	742875675	4.59176	0.107505	1	TraesCS4A02G496500	4A	1	742890683	742892781		protein_coding	GO:0020037	heme binding		downstream_17106
2019YN-GLM	S4B_15585827	4B	15585827	4.17134	0.0923596	1	TraesCS4B02G021600	4B	-1	15596147	15597791		protein_coding	GO:0016747	acyltransferase activity, transferring groups other than amino-acyl groups		downstream_11964
2019YN-GLM	S4B_44365551	4B	44365551	5.28735	0.0824044	1	TraesCS4B02G055700	4B	-1	44915724	44918549		protein_coding				upstream_176630
2019YN-GLM	S4B_19325552	4B	19325552	4.01773	0.0862294	2	TraesCS4B02G026000	4B	1	19719798	19728793		protein_coding				downstream_403241
2019YN-GLM	S4B_663135097	4B	663135097	5.52433	0.124437	1	TraesCS4B02G383800	4B	1	663441123	663442828		protein_coding	GO:0005524	ATP binding	Inositol-pentakisphosphate 2-kinase [Source:UniProtKB/TrEMBL;Acc:A0A341UKY5]	upstream_28206
2019YN-GLM	S4B_44365551	4B	44365551	5.28735	0.0824044	1	TraesCS4B02G055700	4B	-1	44915724	44918549		protein_coding				upstream_176630
2019YN-GLM	S4B_137050798	4B	137050798	4.29843	0.069729	1	TraesCS4B02G118000	4B	1	137702279	137703601		protein_coding	GO:0005515	protein binding		upstream_369890
2019YN-GLM	S4B_644865677	4B	644865677	4.37572	0.0661591	1	TraesCS4B02G353300	4B	-1	644879360	644880028		protein_coding	GO:0003676	nucleic acid binding		downstream_14351
2019YN-GLM	S4B_663135097	4B	663135097	5.52433	0.124437	1	TraesCS4B02G383800	4B	1	663441123	663442828		protein_coding	GO:0005524	ATP binding	Inositol-pentakisphosphate 2-kinase [Source:UniProtKB/TrEMBL;Acc:A0A341UKY5]	upstream_28206
2019YN-GLM	S5A_3437058	5A	3437058	4.10237	0.0698141	1	TraesCS5A02G005900	5A	1	3435395	3445904		protein_coding	GO:0000250	lanosterol synthase activity	Terpene cyclase/mutase family member [Source:UniProtKB/TrEMBL;Acc:A0A341UPL3]	WithinGeneBody
2019YN-GLM	S5A_67113278	5A	67113278	4.80967	0.127801	1	TraesCS5A02G062300	5A	-1	67319042	67322733		protein_coding	GO:0016021	integral component of membrane		downstream_209455
2019YN-GLM	S5A_67113278	5A	67113278	4.80967	0.127801	1	TraesCS5A02G062300	5A	-1	67319042	67322733		protein_coding	GO:0016021	integral component of membrane		downstream_209455
2019YN-GLM	S5A_113821553	5A	113821553	4.00922	0.0678441	1	TraesCS5A02G086100	5A	1	114703539	114716474		protein_coding	GO:0006457	protein folding	Prefoldin subunit 3 [Source:UniProtKB/TrEMBL;Acc:A0A1D6A3W9]	upstream_17249
2019YN-GLM	S5A_551668230	5A	551668230	5.21968	0.0802693	1	TraesCS5A02G348400	5A	1	552069609	552072551		protein_coding	GO:0004499	N,N-dimethylaniline monooxygenase activity	Flavin-containing monooxygenase [Source:UniProtKB/TrEMBL;Acc:A0A1D5YP16]	downstream_404321
2019YN-GLM	S5A_405297254	5A	405297254	5.18509	0.110352	1	TraesCS5A02G200300	5A	1	406474915	406476795		protein_coding	GO:0005515	protein binding		upstream_282294
2019YN-GLM	S5A_539962661	5A	539962661	4.098	0.0647851	2	TraesCS5A02G330500	5A	1	540050948	540055082		protein_coding	GO:0016021	integral component of membrane		upstream_411
2019YN-GLM	S5A_551563100	5A	551563100	4.23359	0.13656	2	TraesCS5A02G348400	5A	1	552069609	552072551		protein_coding	GO:0004499	N,N-dimethylaniline monooxygenase activity	Flavin-containing monooxygenase [Source:UniProtKB/TrEMBL;Acc:A0A1D5YP16]	upstream_371858
2019YN-GLM	S5A_568032904	5A	568032904	4.18842	0.0691141	1	ENSRNA050011208	5A	1	568035901	568035974	tRNA-Thr	tRNA			tRNA-Thr for anticodon AGU	downstream_3070
2019YN-GLM	S5A_593611583	5A	593611583	4.39903	0.0698322	1	TraesCS5A02G401000	5A	1	593748540	593749007		protein_coding				downstream_137424
2019YN-GLM	S5A_638568539	5A	638568539	4.18977	0.0696663	1	TraesCS5A02G458300	5A	-1	638603042	638604186		protein_coding	GO:0003677	DNA binding		downstream_35647
2019YN-GLM	S5B_7035336	5B	7035336	4.42829	0.0808225	2	TraesCS5B02G005755	5B	-1	7068359	7071536		nontranslating_CDS				upstream_8722
2019YN-GLM	S5B_28741777	5B	28741777	4.26922	0.131741	1	TraesCS5B02G029300	5B	1	29337289	29339976		protein_coding	GO:0016702	oxidoreductase activity, acting on single donors with incorporation of molecular oxygen, incorporation of two atoms of oxygen		upstream_515580
2019YN-GLM	S5B_138129924	5B	138129924	4.92082	0.0751363	1	TraesCS5B02G103600	5B	1	138346021	138346838		protein_coding	GO:0005634	nucleus	Histone H2A [Source:UniProtKB/TrEMBL;Acc:W5G1Z4]	upstream_131356
2019YN-GLM	S5B_463888177	5B	463888177	4.84164	0.0844409	1	TraesCS5B02G277700	5B	-1	463912129	463912523		protein_coding				upstream_21437
2019YN-GLM	S5B_259318961	5B	259318961	4.28988	0.0647347	1	TraesCS5B02G137600	5B	1	259538033	259540793		protein_coding	GO:0005524	ATP binding		downstream_221832
2019YN-GLM	S5B_410992207	5B	410992207	4.26201	0.0878171	1	TraesCS5B02G233000	5B	1	411020702	411023008		protein_coding	GO:0006355	regulation of transcription, DNA-templated		downstream_30801
2019YN-GLM	S5B_519116392	5B	519116392	4.73518	0.0973926	4	TraesCS5B02G336100	5B	1	519146560	519153672		protein_coding	GO:0005509	calcium ion binding	Phospholipase D [Source:UniProtKB/TrEMBL;Acc:A0A341W028]	downstream_37280
2019YN-GLM	S5B_446280025	5B	446280025	4.32239	0.0959522	2	TraesCS5B02G261800	5B	1	446411367	446414311		protein_coding	GO:0016021	integral component of membrane		upstream_11945
2019YN-GLM	S5B_595217697	5B	595217697	8.09637	0.174509	1	TraesCS5B02G419700	5B	-1	595338425	595344132		protein_coding				upstream_55279
2019YN-GLM	S5B_463888177	5B	463888177	4.84164	0.0844409	1	TraesCS5B02G277700	5B	-1	463912129	463912523		protein_coding				upstream_21437
2019YN-GLM	S5B_650372420	5B	650372420	4.78516	0.0785747	1	TraesCS5B02G479100	5B	1	650545995	650548824		protein_coding	GO:0005525	GTP binding		upstream_24246
2019YN-GLM	S5B_477010110	5B	477010110	4.16813	0.0870485	1	TraesCS5B02G291500	5B	1	477063688	477068424		protein_coding				downstream_58314
2019YN-GLM	S5B_669131490	5B	669131490	5.01144	0.108753	1	TraesCS5B02G501600	5B	1	669217104	669217640		protein_coding				downstream_86150
2019YN-GLM	S5B_519116392	5B	519116392	4.73518	0.0973926	7	TraesCS5B02G336100	5B	1	519146560	519153672		protein_coding	GO:0005509	calcium ion binding	Phospholipase D [Source:UniProtKB/TrEMBL;Acc:A0A341W028]	downstream_37280
2019YN-GLM	S5B_538516861	5B	538516861	4.02182	0.0623713	1	TraesCS5B02G358600	5B	1	538541865	538548795		protein_coding	GO:0003676	nucleic acid binding		downstream_31934
2019YN-GLM	S5B_565463242	5B	565463242	4.27409	0.0645677	1	TraesCS5B02G385700	5B	-1	565492037	565493146		protein_coding	GO:0005515	protein binding		downstream_29904
2019YN-GLM	S5B_589931207	5B	589931207	4.00612	0.0840684	1	TraesCS5B02G415700	5B	1	589998204	589999743		protein_coding	GO:0005634	nucleus		upstream_35269
2019YN-GLM	S5B_595217697	5B	595217697	8.09637	0.174509	1	TraesCS5B02G419700	5B	-1	595338425	595344132		protein_coding				upstream_55279
2019YN-GLM	S5B_606331999	5B	606331999	4.27491	0.0653355	1	TraesCS5B02G431800	5B	-1	606544755	606545183		protein_coding				upstream_29239
2019YN-GLM	S5B_635765433	5B	635765433	6.87943	0.123124	1	TraesCS5B02G460300	5B	1	635767577	635769187		protein_coding	GO:0005515	protein binding		downstream_3754
2019YN-GLM	S5B_643352285	5B	643352285	4.02	0.0666204	1	TraesCS5B02G470000	5B	-1	643401625	643405022		protein_coding				upstream_29791
2019YN-GLM	S5B_650372420	5B	650372420	4.78516	0.0785747	1	TraesCS5B02G479100	5B	1	650545995	650548824		protein_coding	GO:0005525	GTP binding		upstream_24246
2019YN-GLM	S5B_653571283	5B	653571283	4.22988	0.0638746	1	TraesCS5B02G481000	5B	-1	653704004	653709527		protein_coding	GO:0035999	tetrahydrofolate interconversion	Methylenetetrahydrofolate reductase [Source:UniProtKB/TrEMBL;Acc:W5FEK8]	downstream_138244
2019YN-GLM	S5B_669131525	5B	669131525	4.39903	0.0985425	2	TraesCS5B02G501600	5B	1	669217104	669217640		protein_coding				downstream_86115
2019YN-GLM	S5B_685197709	5B	685197709	4.5391	0.0709097	1	TraesCS5B02G525100	5B	1	685244607	685248639		protein_coding	GO:0005515	protein binding		downstream_50930
2019YN-GLM	S5D_161144214	5D	161144214	4.73283	0.0847362	1	TraesCS5D02G119100	5D	-1	161449229	161460176		protein_coding	GO:0005524	ATP binding		upstream_262606
2019YN-GLM	S5D_161144214	5D	161144214	4.73283	0.0847362	1	TraesCS5D02G119100	5D	-1	161449229	161460176		protein_coding	GO:0005524	ATP binding		upstream_262606
2019YN-GLM	S5D_177954541	5D	177954541	4.92812	0.106888	1	TraesCS5D02G122900	5D	-1	178550884	178554851		protein_coding	GO:0080048	GDP-D-glucose phosphorylase activity		upstream_269643
2019YN-GLM	S5D_177954541	5D	177954541	4.92812	0.106888	1	TraesCS5D02G122900	5D	-1	178550884	178554851		protein_coding	GO:0080048	GDP-D-glucose phosphorylase activity		upstream_269643
2019YN-GLM	S5D_432138039	5D	432138039	4.16431	0.0639011	1	TraesCS5D02G344900	5D	-1	432327657	432328034		protein_coding	GO:0009507	chloroplast		upstream_55048
2019YN-GLM	S6A_3624922	6A	3624922	4.56067	0.070965	1	TraesCS6A02G008700	6A	1	3687889	3690253		protein_coding	GO:0016021	integral component of membrane	WAT1-related protein [Source:UniProtKB/TrEMBL;Acc:A0A1D6AER8]	upstream_27858
2019YN-GLM	S6A_3624922	6A	3624922	4.56067	0.070965	1	TraesCS6A02G008700	6A	1	3687889	3690253		protein_coding	GO:0016021	integral component of membrane	WAT1-related protein [Source:UniProtKB/TrEMBL;Acc:A0A1D6AER8]	upstream_27858
2019YN-GLM	S6A_242270242	6A	242270242	4.98297	0.0774364	2	TraesCS6A02G189700	6A	-1	245762760	245767477		protein_coding	GO:0043565	sequence-specific DNA binding	High mobility group B protein 15 [Source:Projected from Arabidopsis thaliana (AT1G04880) UniProtKB/Swiss-Prot;Acc:Q9MAT6]	upstream_64920
2019YN-GLM	S6A_242270242	6A	242270242	4.98297	0.0774364	2	TraesCS6A02G189700	6A	-1	245762760	245767477		protein_coding	GO:0043565	sequence-specific DNA binding	High mobility group B protein 15 [Source:Projected from Arabidopsis thaliana (AT1G04880) UniProtKB/Swiss-Prot;Acc:Q9MAT6]	upstream_64920
2019YN-GLM	S6A_245727492	6A	245727492	4.0048	0.0602341	1	TraesCS6A02G189700	6A	-1	245762760	245767477		protein_coding	GO:0043565	sequence-specific DNA binding	High mobility group B protein 15 [Source:Projected from Arabidopsis thaliana (AT1G04880) UniProtKB/Swiss-Prot;Acc:Q9MAT6]	downstream_39985
2019YN-GLM	S6A_277816860	6A	277816860	5.383	0.102392	1	TraesCS6A02G195200	6A	-1	278551743	278574470		protein_coding	GO:0005524	ATP binding		upstream_534252
2019YN-GLM	S6A_297493245	6A	297493245	5.07883	0.0932134	2	TraesCS6A02G197400	6A	1	297625198	297719132		protein_coding	GO:0016021	integral component of membrane		downstream_225887
2019YN-GLM	S6A_268217181	6A	268217181	4.21183	0.0635378	1	TraesCS6A02G193300	6A	-1	268239495	268241448		protein_coding	GO:0005515	protein binding		downstream_24267
2019YN-GLM	S6A_271346090	6A	271346090	4.36957	0.0795986	1	TraesCS6A02G194500	6A	1	271636107	271637783		protein_coding				upstream_158297
2019YN-GLM	S6A_277816860	6A	277816860	5.383	0.102392	1	TraesCS6A02G195200	6A	-1	278551743	278574470		protein_coding	GO:0005524	ATP binding		upstream_534252
2019YN-GLM	S6A_297493245	6A	297493245	5.07883	0.0932134	3	TraesCS6A02G197400	6A	1	297625198	297719132		protein_coding	GO:0016021	integral component of membrane		downstream_225887
2019YN-GLM	S6A_301422766	6A	301422766	4.37986	0.0665881	1	TraesCS6A02G198100	6A	1	301947177	301953345		protein_coding	GO:0005634	nucleus	U1 small nuclear ribonucleoprotein C [Source:UniProtKB/TrEMBL;Acc:A0A1D6A5G5]	upstream_329098
2019YN-GLM	S6A_305545193	6A	305545193	4.92445	0.0763852	3	TraesCS6A02G198500	6A	-1	306046386	306047718		protein_coding	GO:0016020	membrane		downstream_502525
2019YN-GLM	S6A_319681347	6A	319681347	4.85699	0.0769901	1	TraesCS6A02G200000	6A	-1	321269868	321270741		protein_coding	GO:0006355	regulation of transcription, DNA-templated		upstream_472415
2019YN-GLM	S6A_336929085	6A	336929085	4.49621	0.087822	1	TraesCS6A02G202100	6A	1	337128327	337133055		protein_coding				downstream_203970
2019YN-GLM	S6A_529342707	6A	529342707	4.50585	0.0755749	22	TraesCS6A02G295800	6A	1	529485258	529487067		protein_coding				upstream_53803
2019YN-GLM	S6A_340883851	6A	340883851	4.04048	0.0632217	5	TraesCS6A02G202900	6A	-1	340905674	340919957		protein_coding	GO:0016020	membrane	Cytochrome b-c1 complex subunit Rieske, mitochondrial [Source:UniProtKB/TrEMBL;Acc:A0A341WI41]	downstream_36106
2019YN-GLM	S6A_547359728	6A	547359728	5.56543	0.138082	1	TraesCS6A02G311200	6A	1	547477867	547486048		protein_coding	GO:0051301	cell division	Condensin complex subunit 2 [Source:UniProtKB/TrEMBL;Acc:A0A1D6ACA1]	upstream_79703
2019YN-GLM	S6A_344369029	6A	344369029	5.32975	0.0885395	1	TraesCS6A02G203300	6A	1	346571097	346574762		protein_coding	GO:0009882	blue light photoreceptor activity		upstream_178397
2019YN-GLM	S6A_349047167	6A	349047167	4.15181	0.0625008	4	TraesCS6A02G203600	6A	1	349509306	349518822		protein_coding	GO:0005524	ATP binding		downstream_471655
2019YN-GLM	S6A_361546197	6A	361546197	4.16622	0.084415	1	TraesCS6A02G206000	6A	-1	362166125	362168821		protein_coding				downstream_622624
2019YN-GLM	S6A_372033716	6A	372033716	4.10846	0.0671704	1	TraesCS6A02G208200	6A	1	373115003	373118305		protein_coding	GO:0016020	membrane	Phosphate transporter [Source:UniProtKB/TrEMBL;Acc:A0A341WTB3]	upstream_297999
2019YN-GLM	S6A_404042619	6A	404042619	4.0804	0.0675313	1	TraesCS6A02G218300	6A	1	404349072	404355526		protein_coding	GO:0009082	branched-chain amino acid biosynthetic process		downstream_312907
2019YN-GLM	S6A_420489361	6A	420489361	4.00966	0.0678346	1	TraesCS6A02G223800	6A	-1	420820498	420822475		protein_coding	GO:0016021	integral component of membrane	Phosphate transporter 15 [Source:UniProtKB/TrEMBL;Acc:W5GAF8]	upstream_72690
2019YN-GLM	S6A_455368611	6A	455368611	5.02457	0.105977	1	TraesCS6A02G244000	6A	1	455458171	455463717		protein_coding	GO:0016301	kinase activity	Ceramide kinase [Source:Projected from Arabidopsis thaliana (AT5G51290) UniProtKB/Swiss-Prot;Acc:Q6USK2]	upstream_50813
2019YN-GLM	S6A_483676301	6A	483676301	4.01233	0.0601275	1	TraesCS6A02G259800	6A	1	483733142	483736597		protein_coding	GO:0016021	integral component of membrane		downstream_60296
2019YN-GLM	S6A_526484539	6A	526484539	6.49621	0.102882	1	TraesCS6A02G294500	6A	1	528351177	528361019		protein_coding	GO:0005524	ATP binding		upstream_319678
2019YN-GLM	S6A_535633520	6A	535633520	4.04528	0.0626707	46	TraesCS6A02G302100	6A	1	535815578	535821099		protein_coding				downstream_187579
2019YN-GLM	S6A_545675763	6A	545675763	4.2233	0.0741059	2	TraesCS6A02G309600	6A	1	545807207	545829298		protein_coding	GO:0006606	protein import into nucleus	nuclear pore anchor [Source:Projected from Arabidopsis thaliana (AT1G79280) TAIR;Acc:AT1G79280]	upstream_26444
2019YN-GLM	S6A_572096965	6A	572096965	4.26201	0.0642759	1	TraesCS6A02G338700	6A	-1	572103524	572104110		protein_coding				downstream_7145
2019YN-GLM	S6B_12129854	6B	12129854	4.88273	0.118768	1	TraesCS6B02G020200	6B	-1	12591134	12591499		protein_coding				upstream_10755
2019YN-GLM	S6B_12129854	6B	12129854	4.88273	0.118768	1	TraesCS6B02G020200	6B	-1	12591134	12591499		protein_coding				upstream_10755
2019YN-GLM	S6B_14748214	6B	14748214	4.59007	0.106567	2	TraesCS6B02G024500	6B	-1	14867475	14867741		protein_coding	GO:0005576	extracellular region		upstream_118542
2019YN-GLM	S6B_14748214	6B	14748214	4.59007	0.106567	2	TraesCS6B02G024500	6B	-1	14867475	14867741		protein_coding	GO:0005576	extracellular region		upstream_118542
2019YN-GLM	S6B_90160485	6B	90160485	4.68403	0.0743863	1	TraesCS6B02G109400	6B	1	90277521	90281513		protein_coding	GO:0008289	lipid binding		upstream_56229
2019YN-GLM	S6B_90160485	6B	90160485	4.68403	0.0743863	1	TraesCS6B02G109400	6B	1	90277521	90281513		protein_coding	GO:0008289	lipid binding		upstream_56229
2019YN-GLM	S6B_98594783	6B	98594783	6.27572	0.127643	1	TraesCS6B02G114800	6B	1	98851011	98857015		protein_coding	GO:0005737	cytoplasm	E3 ubiquitin-protein ligase [Source:UniProtKB/TrEMBL;Acc:W5GSC0]	downstream_262232
2019YN-GLM	S6B_98594783	6B	98594783	6.27572	0.127643	1	TraesCS6B02G114800	6B	1	98851011	98857015		protein_coding	GO:0005737	cytoplasm	E3 ubiquitin-protein ligase [Source:UniProtKB/TrEMBL;Acc:W5GSC0]	downstream_262232
2019YN-GLM	S6B_146925410	6B	146925410	4.08672	0.0649003	3	TraesCS6B02G146400	6B	1	147011062	147014048		protein_coding	GO:0016787	hydrolase activity		upstream_83948
2019YN-GLM	S6B_158359340	6B	158359340	4.13194	0.0632505	2	TraesCS6B02G156000	6B	1	158858585	158859659		protein_coding	GO:0005515	protein binding		upstream_70234
2019YN-GLM	S6B_160995071	6B	160995071	4.59176	0.0733041	1	TraesCS6B02G158600	6B	-1	161342271	161344146		protein_coding	GO:0016747	acyltransferase activity, transferring groups other than amino-acyl groups		upstream_71454
2019YN-GLM	S6B_559850002	6B	559850002	4.02965	0.0654216	1	TraesCS6B02G312600	6B	1	560186092	560186446		protein_coding	GO:0003676	nucleic acid binding		upstream_335828
2019YN-GLM	S6B_607994639	6B	607994639	6.41567	0.106259	2	TraesCS6B02G345100	6B	-1	608113965	608114769		protein_coding				downstream_120130
2019YN-GLM	S6B_563604581	6B	563604581	4.34104	0.0790652	1	TraesCS6B02G315800	6B	1	563995727	564000721		protein_coding	GO:0016279	protein-lysine N-methyltransferase activity		upstream_112349
2019YN-GLM	S6B_611608358	6B	611608358	4.77989	0.0827699	1	TraesCS6B02G347400	6B	1	611698227	611699819		protein_coding				downstream_91461
2019YN-GLM	S6B_648201732	6B	648201732	5.48149	0.0923065	1	TraesCS6B02G374800	6B	-1	648256782	648258189		protein_coding	GO:0016758	hexosyltransferase activity		downstream_56457
2019YN-GLM	S6B_697409567	6B	697409567	5.32975	0.127214	1	TraesCS6B02G429400	6B	1	697462448	697463857		protein_coding	GO:0006749	glutathione metabolic process		upstream_4059
2019YN-GLM	S6B_611608358	6B	611608358	4.77989	0.0827699	1	TraesCS6B02G347400	6B	1	611698227	611699819		protein_coding				downstream_91461
2019YN-GLM	S6B_621319002	6B	621319002	4.23062	0.0673688	1	TraesCS6B02G354700	6B	1	622725092	622727408		protein_coding	GO:0007143	female meiotic nuclear division		upstream_608491
2019YN-GLM	S6B_647168628	6B	647168628	4.43415	0.0697216	2	TraesCS6B02G374200	6B	1	647350572	647387339		protein_coding				downstream_218711
2019YN-GLM	S6B_663592746	6B	663592746	4.01728	0.0610246	1	TraesCS6B02G388200	6B	1	663664791	663676654		protein_coding				downstream_83908
2019YN-GLM	S6B_694730050	6B	694730050	4.15989	0.0848382	5	TraesCS6B02G426600	6B	1	694971183	694974818		protein_coding	GO:0016021	integral component of membrane		upstream_47508
2019YN-GLM	S6B_697409567	6B	697409567	5.32975	0.127214	1	TraesCS6B02G429400	6B	1	697462448	697463857		protein_coding	GO:0006749	glutathione metabolic process		upstream_4059
2019YN-GLM	S6D_324596790	6D	324596790	4.42597	0.0876915	1	TraesCS6D02G231200	6D	-1	324597801	324599550		protein_coding	GO:0005576	extracellular region		downstream_2760
2019YN-GLM	S6D_467512671	6D	467512671	4.97469	0.134883	4	TraesCS6D02G393800	6D	-1	467545182	467547534		protein_coding	GO:0051087	chaperone binding		downstream_34863
2019YN-GLM	S6D_461090431	6D	461090431	4.16749	0.0628003	2	TraesCS6D02G379400	6D	-1	461261435	461262834		protein_coding				upstream_79625
2019YN-GLM	S6D_467512671	6D	467512671	4.97469	0.134883	4	TraesCS6D02G393800	6D	-1	467545182	467547534		protein_coding	GO:0051087	chaperone binding		downstream_34863
2019YN-GLM	S7A_6534852	7A	6534852	4.05849	0.0629621	3	TraesCS7A02G015000	7A	-1	6535850	6544814		protein_coding	GO:0006914	autophagy	Protein transport protein sec16 [Source:UniProtKB/TrEMBL;Acc:A0A341XL42]	upstream_145
2019YN-GLM	S7A_24732600	7A	24732600	4.07007	0.069709	4	TraesCS7A02G051300	7A	-1	24858893	24860761		protein_coding	GO:0004190	aspartic-type endopeptidase activity		upstream_104121
2019YN-GLM	S7A_54874837	7A	54874837	4.18575	0.0645943	1	TraesCS7A02G090000	7A	-1	54942994	54943462		protein_coding	GO:0016021	integral component of membrane		upstream_20345
2019YN-GLM	S7A_246653140	7A	246653140	4.94692	0.113024	1	TraesCS7A02G257300	7A	1	246708532	246711565		protein_coding	GO:0005515	protein binding		upstream_49709
2019YN-GLM	S7A_92898524	7A	92898524	4.04964	0.0608449	1	TraesCS7A02G141500	7A	-1	93034506	93037278		protein_coding	GO:0016021	integral component of membrane		upstream_2147
2019YN-GLM	S7A_264666313	7A	264666313	7.54516	0.125045	1	TraesCS7A02G264900	7A	-1	264847940	264849682		protein_coding	GO:0005515	protein binding		downstream_183369
2019YN-GLM	S7A_150120914	7A	150120914	4.0348	0.0608402	1	TraesCS7A02G192200	7A	1	150186668	150207181		protein_coding	GO:0016020	membrane		downstream_86267
2019YN-GLM	S7A_491778608	7A	491778608	4.67778	0.0942393	1	TraesCS7A02G336100	7A	1	491867233	491871165		protein_coding	GO:0016021	integral component of membrane		downstream_92557
2019YN-GLM	S7A_233272298	7A	233272298	4.21824	0.0868276	1	TraesCS7A02G250800	7A	-1	233303977	233304600		protein_coding	GO:0003700	DNA-binding transcription factor activity		downstream_32302
2019YN-GLM	S7A_586475483	7A	586475483	5.62525	0.128826	1	TraesCS7A02G404700	7A	-1	586691986	586693761		protein_coding	GO:0005975	carbohydrate metabolic process		upstream_109689
2019YN-GLM	S7A_611489514	7A	611489514	4.92445	0.0929715	1	TraesCS7A02G419900	7A	1	611488375	611494350		protein_coding	GO:0008375	acetylglucosaminyltransferase activity		WithinGeneBody
2019YN-GLM	S7A_638566000	7A	638566000	6.03245	0.15726	1	TraesCS7A02G444100	7A	-1	638575249	638575536		protein_coding	GO:0003677	DNA binding		downstream_9536
2019YN-GLM	S7A_288661935	7A	288661935	4.09745	0.0687817	1	TraesCS7A02G276100	7A	1	288867820	288871752		protein_coding	GO:0005515	protein binding		downstream_209817
2019YN-GLM	S7A_646966118	7A	646966118	5.47496	0.084591	1	TraesCS7A02G453200	7A	1	647294803	647298551		protein_coding	GO:0006367	transcription initiation from RNA polymerase II promoter		upstream_7241
2019YN-GLM	S7A_701885187	7A	701885187	4.57675	0.0960269	2	TraesCS7A02G518400	7A	1	702218849	702228754		protein_coding	GO:0003676	nucleic acid binding		upstream_78971
2019YN-GLM	S7A_511407716	7A	511407716	4.31426	0.0656652	4	TraesCS7A02G348600	7A	1	511495785	511499794		protein_coding	GO:0016788	hydrolase activity, acting on ester bonds		upstream_1511
[truncated: 1,477 more rows]

## Sheet: Table S4
Supplementary Table 4. Kinase candidate genes screened by GWAS analysis
Trait	Gene ID	Marker	Locus_pos	-log(p)	markerR2	SNP.NUM	Chromosome.scaffold.name	Strand	Gene.start..bp.	Gene.end..bp.	Gene.type	Gene annotation	Species	GOTERM_BP_DIRECT	GOTERM_CC_DIRECT	GOTERM_MF_DIRECT	INTERPRO	KEGG_PATHWAY	PIR_SUPERFAMILY	SMART	UP_KW_BIOLOGICAL_PROCESS	UP_KW_CELLULAR_COMPONENT	UP_KW_DISEASE	UP_KW_DOMAIN	UP_KW_LIGAND	UP_KW_MOLECULAR_FUNCTION	UP_KW_PTM	UP_SEQ_FEATURE
2020YN-GLM	TraesCS1A02G018100	S1A_9368902	9368902	5.86328	0.114601	2	1A	-1	9369967	9375647	protein_coding	G-type lectin S-receptor-like serine/threonine-protein kinase At2g19130(LOC123185564)	Triticum aestivum	GO:0048544~recognition of pollen,	GO:0016021~integral component of membrane,	GO:0004674~protein serine/threonine kinase activity,GO:0004712~protein serine/threonine/tyrosine kinase activity,GO:0005524~ATP binding,	IPR000719:Protein kinase, catalytic domain,IPR000858:S-locus glycoprotein,IPR001480:Bulb-type lectin domain,IPR003609:Apple-like,IPR008271:Serine/threonine-protein kinase, active site,IPR011009:Protein kinase-like domain,IPR017441:Protein kinase, ATP binding site,IPR024171:S-receptor-like serine/threonine-protein kinase,		PIRSF000641:receptor kinase, S-locus SRK type,	SM00108:B_lectin,SM00220:S_TKc,SM00473:PAN_AP,		KW-0472~Membrane,		KW-0245~EGF-like domain,KW-0732~Signal,KW-0812~Transmembrane,KW-1133~Transmembrane helix,	KW-0067~ATP-binding,	KW-0418~kinase,KW-0675~Receptor,KW-0808~Transferase,		DOMAIN:Apple,DOMAIN:Bulb-type lectin,DOMAIN:Protein kinase,TRANSMEM:Helical,
2019XD-MLM	TraesCS1A02G215900	S1A_381753933	381753933	4.31876	0.082592	1	1A	1	381819326	381822599	protein_coding	serine/threonine-protein kinase SAPK3-like(LOC123052140)	Triticum aestivum	GO:0006468~protein phosphorylation,GO:0035556~intracellular signal transduction,		GO:0004674~protein serine/threonine kinase activity,GO:0005524~ATP binding,	IPR000719:Protein kinase, catalytic domain,IPR008271:Serine/threonine-protein kinase, active site,IPR011009:Protein kinase-like domain,IPR017441:Protein kinase, ATP binding site,	taes04016:MAPK signaling pathway - plant,taes04075:Plant hormone signal transduction,		SM00220:S_TKc,						KW-0418~kinase,KW-0723~Serine/threonine-protein kinase,KW-0808~Transferase,		COMPBIAS:Acidic residues,DOMAIN:Protein kinase,REGION:Disordered,
2020YN-GLM	TraesCS1A02G234700	S1A_411781489	411781489	4.8729	0.0710408	2	1A	1	412222937	412226235	protein_coding	hexokinase-10-like(LOC123140702)	Triticum aestivum	GO:0001678~cellular glucose homeostasis,GO:0006096~glycolytic process,GO:0019318~hexose metabolic process,GO:0051156~glucose 6-phosphate metabolic process,	GO:0005739~mitochondrion,GO:0005829~cytosol,	GO:0004340~glucokinase activity,GO:0005524~ATP binding,GO:0005536~glucose binding,GO:0008865~fructokinase activity,GO:0019158~mannokinase activity,	IPR001312:Hexokinase,IPR019807:Hexokinase, conserved site,IPR022672:Hexokinase, N-terminal,IPR022673:Hexokinase, C-terminal,	taes00010:Glycolysis / Gluconeogenesis,taes00051:Fructose and mannose metabolism,taes00052:Galactose metabolism,taes00500:Starch and sucrose metabolism,taes00520:Amino sugar and nucleotide sugar metabolism,taes01100:Metabolic pathways,taes01110:Biosynthesis of secondary metabolites,taes01200:Carbon metabolism,taes01250:Biosynthesis of nucleotide sugars,			KW-0324~Glycolysis,				KW-0067~ATP-binding,	KW-0418~kinase,KW-0808~Transferase,		DOMAIN:Hexokinase C-terminal,DOMAIN:Hexokinase N-terminal,
2019XD-GLM	TraesCS1A02G272100	S1A_465429002	465429002	4.01368	0.0609178	1	1A	-1	465451853	465455447	protein_coding	probable serine/threonine-protein kinase At1g01540(LOC123057240)	Triticum aestivum		GO:0016021~integral component of membrane,	GO:0004672~protein kinase activity,GO:0005524~ATP binding,	IPR000261:EPS15 homology (EH),IPR000719:Protein kinase, catalytic domain,IPR008271:Serine/threonine-protein kinase, active site,IPR011009:Protein kinase-like domain,IPR017441:Protein kinase, ATP binding site,			SM00220:S_TKc,		KW-0472~Membrane,		KW-0812~Transmembrane,KW-1133~Transmembrane helix,		KW-0418~kinase,KW-0808~Transferase,		COMPBIAS:Polar residues,DOMAIN:EH,DOMAIN:Protein kinase,REGION:Disordered,TRANSMEM:Helical,
2020YN-GLM	TraesCS1A02G275400	S1A_469423674	469423674	5.12436	0.0585824	4	1A	1	469587133	469593624	protein_coding	serine/threonine-protein kinase Nek4-like(LOC123057822)	Triticum aestivum	GO:0007017~microtubule-based process,	GO:0055028~cortical microtubule,	GO:0004672~protein kinase activity,GO:0004674~protein serine/threonine kinase activity,GO:0005524~ATP binding,	IPR000719:Protein kinase, catalytic domain,IPR008271:Serine/threonine-protein kinase, active site,IPR011009:Protein kinase-like domain,IPR017441:Protein kinase, ATP binding site,			SM00220:S_TKc,						KW-0418~kinase,KW-0808~Transferase,		COMPBIAS:Basic and acidic residues,COMPBIAS:Polar residues,DOMAIN:Protein kinase,REGION:Disordered,
2019XD-GLM	TraesCS1A02G443100	S1A_591424828	591424828	4.54363	0.068223	1	1A	1	591605951	591610806	protein_coding	serine/threonine-protein kinase GRIK1-like(LOC123071052)	Triticum aestivum	GO:0035556~intracellular signal transduction,	GO:0005737~cytoplasm,	GO:0004674~protein serine/threonine kinase activity,GO:0005524~ATP binding,	IPR000719:Protein kinase, catalytic domain,IPR008271:Serine/threonine-protein kinase, active site,IPR011009:Protein kinase-like domain,IPR017441:Protein kinase, ATP binding site,			SM00220:S_TKc,						KW-0418~kinase,KW-0723~Serine/threonine-protein kinase,KW-0808~Transferase,		DOMAIN:Protein kinase,REGION:Disordered,
2019XD-MLM	TraesCS1B02G167500	S1B_296693304	296693304	4.59517	0.0858005	1	1B	1	296748310	296757315	protein_coding	Protein kinase domain-containing protein(CFC21_006376)	Triticum aestivum	GO:0009755~hormone-mediated signaling pathway,	GO:0005886~plasma membrane,GO:0016021~integral component of membrane,	GO:0004672~protein kinase activity,GO:0005524~ATP binding,	IPR000719:Protein kinase, catalytic domain,IPR001611:Leucine-rich repeat,IPR003591:Leucine-rich repeat, typical subtype,IPR008266:Tyrosine-protein kinase, active site,IPR011009:Protein kinase-like domain,IPR017441:Protein kinase, ATP binding site,			SM00369:LRR_TYP,		KW-0472~Membrane,		KW-0433~Leucine-rich repeat,KW-0677~Repeat,KW-0812~Transmembrane,	KW-0067~ATP-binding,KW-0547~Nucleotide-binding,			DOMAIN:Protein kinase,TRANSMEM:Helical,
2020YN-GLM	TraesCS1B02G178900	S1B_324350404	324350404	5.89279	0.0645092	1	1B	1	324342255	324358782	protein_coding	pseudouridine kinase-like(LOC123122061)	Triticum aestivum	GO:0071704~organic substance metabolic process,		GO:0016301~kinase activity,GO:0016773~phosphotransferase activity, alcohol group as acceptor,	IPR002139:Ribokinase,IPR002173:Carbohydrate/puine kinase, PfkB, conserved site,IPR011611:Carbohydrate kinase PfkB,									KW-0418~kinase,KW-0808~Transferase,		DOMAIN:Carbohydrate kinase PfkB,
2019YN-GLM	TraesCS1B02G215800	S1B_391323543	391323543	4.82102	0.0742882	1	1B	1	391571987	391576408	protein_coding	monosaccharide-sensing protein 2-like(LOC123127192)	Triticum aestivum		GO:0016021~integral component of membrane,	GO:0004672~protein kinase activity,GO:0015293~symporter activity,	IPR003663:Sugar/inositol transporter,IPR005828:General substrate transporter,IPR005829:Sugar transporter, conserved site,IPR020846:Major facilitator superfamily domain,				KW-0769~Symport,KW-0813~Transport,	KW-0472~Membrane,		KW-0812~Transmembrane,				COMPBIAS:Basic and acidic residues,DOMAIN:Major facilitator superfamily (MFS) profile,REGION:Disordered,TRANSMEM:Helical,
2019XD-GLM		S1B_391323543	391323543	8.67366	0.132103	1	1B	1	391571987	391576408	protein_coding
2019XD-GLM	TraesCS1B02G260300	S1B_457597708	457597708	5.38091	0.0795971	1	1B	1	457750965	457756510	protein_coding	probable serine/threonine-protein kinase PBL7(LOC123131977)	Triticum aestivum		GO:0016021~integral component of membrane,	GO:0004672~protein kinase activity,GO:0005524~ATP binding,	IPR000719:Protein kinase, catalytic domain,IPR001245:Serine-threonine/tyrosine-protein kinase catalytic domain,IPR011009:Protein kinase-like domain,IPR017441:Protein kinase, ATP binding site,					KW-0472~Membrane,		KW-0812~Transmembrane,KW-1133~Transmembrane helix,	KW-0067~ATP-binding,KW-0547~Nucleotide-binding,			DOMAIN:Protein kinase,TRANSMEM:Helical,
2020YN-GLM	TraesCS1B02G326100	S1B_551564478	551564478	5.33161	0.0579039	3	1B	1	551720339	551725340	protein_coding	serine/threonine-protein kinase Aurora-3-like(LOC123138152)	Triticum aestivum	GO:0007052~mitotic spindle organization,GO:0032465~regulation of cytokinesis,	GO:0005876~spindle microtubule,GO:0032133~chromosome passenger complex,GO:0051233~spindle midzone,	GO:0004674~protein serine/threonine kinase activity,GO:0004712~protein serine/threonine/tyrosine kinase activity,GO:0005524~ATP binding,GO:0035174~histone serine kinase activity,	IPR000719:Protein kinase, catalytic domain,IPR008271:Serine/threonine-protein kinase, active site,IPR011009:Protein kinase-like domain,IPR017441:Protein kinase, ATP binding site,			SM00220:S_TKc,					KW-0067~ATP-binding,KW-0547~Nucleotide-binding,	KW-0418~kinase,KW-0723~Serine/threonine-protein kinase,KW-0808~Transferase,		ACT_SITE:Proton acceptor,DOMAIN:Protein kinase,
2019XD-GLM	TraesCS1B02G416000	S1B_640891939	640891939	4.50864	0.0665841	2	1B	-1	641022992	641035971	protein_coding	Phorbol-ester/DAG-type domain-containing protein(CFC21_008890)	Triticum aestivum	GO:0035556~intracellular signal transduction,			IPR002219:Protein kinase C-like, phorbol ester/diacylglycerol binding,IPR004146:DC1,								KW-0479~Metal-binding,KW-0862~Zinc,			DOMAIN:Phorbol-ester/DAG-type,REGION:Disordered,
2022YN-MLM	TraesCS2A02G079300	S2A_36001993	36001993	5.80134	0.0590833	1	2A	1	36037402	36042137	protein_coding	U-box domain-containing protein 33-like(LOC123187293)	Triticum aestivum			GO:0004672~protein kinase activity,GO:0004842~ubiquitin-protein transferase activity,GO:0005524~ATP binding,GO:0016616~oxidoreductase activity, acting on the CH-OH group of donors, NAD or NADP as acceptor,	IPR000719:Protein kinase, catalytic domain,IPR001245:Serine-threonine/tyrosine-protein kinase catalytic domain,IPR003613:U box domain,IPR006016:UspA,IPR011009:Protein kinase-like domain,IPR013083:Zinc finger, RING/FYVE/PHD-type,IPR014729:Rossmann-like alpha/beta/alpha sandwich fold,			SM00504:Ubox,				KW-0175~Coiled coil,				DOMAIN:Protein kinase,DOMAIN:U-box,
2022YN-GLM		S2A_36001993	36001993	6.20901	0.0590723	1	2A	1	36037402	36042137	protein_coding
2019XD-GLM	TraesCS2A02G127900	S2A_75606411	75606411	4.02136	0.0631708	3	2A	-1	75633969	75635976	protein_coding	Protein kinase domain-containing protein(CFC21_015629)	Triticum aestivum	GO:0002229~defense response to oomycetes,GO:0042742~defense response to bacterium,	GO:0005886~plasma membrane,GO:0016021~integral component of membrane,	GO:0004675~transmembrane receptor protein serine/threonine kinase activity,GO:0005524~ATP binding,GO:0030246~carbohydrate binding,	IPR000719:Protein kinase, catalytic domain,IPR001220:Legume lectin domain,IPR008271:Serine/threonine-protein kinase, active site,IPR011009:Protein kinase-like domain,IPR013320:Concanavalin A-like lectin/glucanase, subgroup,IPR017441:Protein kinase, ATP binding site,			SM00220:S_TKc,		KW-0472~Membrane,		KW-0732~Signal,KW-0812~Transmembrane,	KW-0430~Lectin,	KW-0418~kinase,KW-0675~Receptor,KW-0808~Transferase,		DOMAIN:Protein kinase,TRANSMEM:Helical,
2019XD-GLM	TraesCS2A02G165800	S2A_118429462	118429462	4.56703	0.0675355	2	2A	1	118441677	118447027	protein_coding	CDPK-related kinase 5-like(LOC123187925)	Triticum aestivum	GO:0018105~peptidyl-serine phosphorylation,GO:0035556~intracellular signal transduction,GO:0046777~protein autophosphorylation,	GO:0005634~nucleus,GO:0005737~cytoplasm,	GO:0004683~calmodulin-dependent protein kinase activity,GO:0005516~calmodulin binding,GO:0005524~ATP binding,GO:0009931~calcium-dependent protein serine/threonine kinase activity,	IPR000719:Protein kinase, catalytic domain,IPR008271:Serine/threonine-protein kinase, active site,IPR011009:Protein kinase-like domain,IPR011992:EF-hand-like domain,IPR017441:Protein kinase, ATP binding site,			SM00220:S_TKc,				KW-0677~Repeat,		KW-0418~kinase,KW-0808~Transferase,		COMPBIAS:Basic and acidic residues,COMPBIAS:Polar residues,COMPBIAS:Pro residues,DOMAIN:Protein kinase,REGION:Disordered,
2019XD-GLM	TraesCS2A02G195900	S2A_165677792	165677792	5.69465	0.0952648	3	2A	-1	165847896	165850719	protein_coding	probable serine/threonine-protein kinase WNK1(LOC123188177)	Triticum aestivum	GO:0006468~protein phosphorylation,GO:0035556~intracellular signal transduction,	GO:0005737~cytoplasm,	GO:0004672~protein kinase activity,GO:0004674~protein serine/threonine kinase activity,GO:0005524~ATP binding,	IPR000719:Protein kinase, catalytic domain,IPR008271:Serine/threonine-protein kinase, active site,IPR011009:Protein kinase-like domain,			SM00220:S_TKc,								COMPBIAS:Basic and acidic residues,DOMAIN:Protein kinase,REGION:Disordered,
2019XD-GLM	TraesCS2A02G216900	S2A_203584743	203584743	4.38195	0.0714196	1	2A	-1	203718668	203726292	protein_coding	cysteine-rich receptor-like protein kinase 6(LOC123185169)	Triticum aestivum		GO:0005886~plasma membrane,GO:0016021~integral component of membrane,	GO:0004674~protein serine/threonine kinase activity,GO:0005524~ATP binding,	IPR000719:Protein kinase, catalytic domain,IPR002902:Gnk2-homologous domain,IPR008271:Serine/threonine-protein kinase, active site,IPR011009:Protein kinase-like domain,IPR017441:Protein kinase, ATP binding site,			SM00220:S_TKc,		KW-0472~Membrane,		KW-0677~Repeat,KW-0732~Signal,KW-0812~Transmembrane,KW-1133~Transmembrane helix,		KW-0418~kinase,KW-0808~Transferase,	KW-0325~Glycoprotein,	DOMAIN:Gnk2-homologous,DOMAIN:Protein kinase,REGION:Disordered,TRANSMEM:Helical,
2019XD-GLM	TraesCS2A02G223100	S2A_215090799	215090799	4.49485	0.0663639	4	2A	1	215747549	215752196	protein_coding	calcium-dependent protein kinase 19-like(LOC123188436)	Triticum aestivum	GO:0018105~peptidyl-serine phosphorylation,GO:0035556~intracellular signal transduction,GO:0046777~protein autophosphorylation,	GO:0005634~nucleus,GO:0005737~cytoplasm,	GO:0004672~protein kinase activity,GO:0004674~protein serine/threonine kinase activity,GO:0004683~calmodulin-dependent protein kinase activity,GO:0005509~calcium ion binding,GO:0005516~calmodulin binding,GO:0005524~ATP binding,GO:0009931~calcium-dependent protein serine/threonine kinase activity,	IPR000719:Protein kinase, catalytic domain,IPR002048:EF-hand domain,IPR008271:Serine/threonine-protein kinase, active site,IPR011009:Protein kinase-like domain,IPR011992:EF-hand-like domain,IPR017441:Protein kinase, ATP binding site,IPR018247:EF-Hand 1, calcium-binding site,	taes04626:Plant-pathogen interaction,		SM00054:EFh,SM00220:S_TKc,				KW-0677~Repeat,	KW-0067~ATP-binding,KW-0106~Calcium,KW-0479~Metal-binding,KW-0547~Nucleotide-binding,	KW-0418~kinase,KW-0723~Serine/threonine-protein kinase,KW-0808~Transferase,		COMPBIAS:Polar residues,COMPBIAS:Pro residues,DOMAIN:EF-hand,DOMAIN:Protein kinase,REGION:Disordered,
2019XD-GLM	TraesCS2A02G230100	S2A_262192982	262192982	4.57349	0.0676394	32	2A	1	262573269	262577316	protein_coding	LRR receptor-like serine/threonine-protein kinase GSO1(LOC123044741)	Triticum aestivum		GO:0016021~integral component of membrane,	GO:0004672~protein kinase activity,GO:0005524~ATP binding,	IPR000719:Protein kinase, catalytic domain,IPR001611:Leucine-rich repeat,IPR003591:Leucine-rich repeat, typical subtype,IPR008271:Serine/threonine-protein kinase, active site,IPR011009:Protein kinase-like domain,IPR013210:Leucine-rich repeat-containing N-terminal, type 2,IPR017441:Protein kinase, ATP binding site,			SM00220:S_TKc,SM00369:LRR_TYP,		KW-0472~Membrane,		KW-0433~Leucine-rich repeat,KW-0677~Repeat,KW-0732~Signal,KW-0812~Transmembrane,		KW-0418~kinase,KW-0808~Transferase,		DOMAIN:Protein kinase,TRANSMEM:Helical,
2019XD-GLM	TraesCS2A02G245100	S2A_352389052	352389052	4.61261	0.067243	2	2A	1	352422102	352430541	protein_coding	putative casein kinase II subunit beta-4(LOC123188649)	Triticum aestivum	GO:0080163~regulation of protein serine/threonine phosphatase activity,	GO:0005737~cytoplasm,GO:0005956~protein kinase CK2 complex,	GO:0019887~protein kinase regulator activity,	IPR000704:Casein kinase II, regulatory subunit,IPR016149:Casein kinase II, regulatory subunit, alpha-helical,	taes03008:Ribosome biogenesis in eukaryotes,taes03083:Polycomb repressive complex,taes04712:Circadian rhythm - plant,		SM01085:SM01085,								REGION:Disordered,
2019XD-GLM	TraesCS2A02G258500	S2A_404822833	404822833	4.40561	0.0720697	1	2A	1	405467721	405468359	protein_coding	Protein kinase domain-containing protein(CFC21_016939)	Triticum aestivum			GO:0004672~protein kinase activity,GO:0005524~ATP binding,	IPR000719:Protein kinase, catalytic domain,IPR001245:Serine-threonine/tyrosine-protein kinase catalytic domain,IPR011009:Protein kinase-like domain,											DOMAIN:Protein kinase,
2019XD-GLM	TraesCS2A02G299600	S2A_515302108	515302108	4.95468	0.0726457	1	2A	1	515302068	515305326	protein_coding	G-type lectin S-receptor-like serine/threonine-protein kinase At2g19130(LOC123189195)	Triticum aestivum	GO:0048544~recognition of pollen,	GO:0016021~integral component of membrane,	GO:0004674~protein serine/threonine kinase activity,GO:0004712~protein serine/threonine/tyrosine kinase activity,GO:0005524~ATP binding,	IPR000719:Protein kinase, catalytic domain,IPR000858:S-locus glycoprotein,IPR001480:Bulb-type lectin domain,IPR003609:Apple-like,IPR008271:Serine/threonine-protein kinase, active site,IPR011009:Protein kinase-like domain,IPR017441:Protein kinase, ATP binding site,IPR024171:S-receptor-like serine/threonine-protein kinase,		PIRSF000641:receptor kinase, S-locus SRK type,	SM00108:B_lectin,SM00220:S_TKc,SM00473:PAN_AP,		KW-0472~Membrane,		KW-0245~EGF-like domain,KW-0732~Signal,KW-0812~Transmembrane,KW-1133~Transmembrane helix,	KW-0067~ATP-binding,	KW-0418~kinase,KW-0675~Receptor,KW-0808~Transferase,		DOMAIN:Apple,DOMAIN:Bulb-type lectin,DOMAIN:Protein kinase,REGION:Disordered,TRANSMEM:Helical,
2020YN-GLM	TraesCS2B02G208900	S2B_190129098	190129098	4.0846	0.0432975	2	2B	1	190195041	190198998	protein_coding	probable LRR receptor-like serine/threonine-protein kinase At1g74360(LOC123044336)	Triticum aestivum		GO:0016021~integral component of membrane,	GO:0004672~protein kinase activity,GO:0005524~ATP binding,	IPR000719:Protein kinase, catalytic domain,IPR001611:Leucine-rich repeat,IPR003591:Leucine-rich repeat, typical subtype,IPR008271:Serine/threonine-protein kinase, active site,IPR011009:Protein kinase-like domain,IPR013210:Leucine-rich repeat-containing N-terminal, type 2,IPR017441:Protein kinase, ATP binding site,			SM00220:S_TKc,SM00369:LRR_TYP,		KW-0472~Membrane,		KW-0433~Leucine-rich repeat,KW-0677~Repeat,KW-0732~Signal,KW-0812~Transmembrane,		KW-0418~kinase,KW-0808~Transferase,		DOMAIN:Protein kinase,TRANSMEM:Helical,
2019YN-GLM		S2B_190079954	190079954	4.73518	0.0955463	1	2B	1	190195041	190198998	protein_coding
2019XD-GLM	TraesCS2B02G286500	S2B_394829992	394829992	4.39903	0.0703561	1	2B	1	394941742	394948244	protein_coding	probable tetraacyldisaccharide 4'-kinase, mitochondrial(LOC123045162)	Triticum aestivum	GO:0009245~lipid A biosynthetic process,		GO:0005524~ATP binding,GO:0009029~tetraacyldisaccharide 4'-kinase activity,	IPR003758:Tetraacyldisaccharide 4'-kinase,	taes01100:Metabolic pathways,			KW-0441~Lipid A biosynthesis,KW-0443~Lipid metabolism,KW-0444~Lipid biosynthesis,				KW-0067~ATP-binding,KW-0547~Nucleotide-binding,	KW-0418~kinase,KW-0808~Transferase,
2020YN-GLM	TraesCS2B02G320500	S2B_456819613	456819613	4.09151	0.0499479	2	2B	1	457108855	457113685	protein_coding	serine/threonine-protein kinase SAPK7(LOC123045485)	Triticum aestivum	GO:0006468~protein phosphorylation,GO:0035556~intracellular signal transduction,		GO:0004674~protein serine/threonine kinase activity,GO:0005524~ATP binding,	IPR000719:Protein kinase, catalytic domain,IPR008271:Serine/threonine-protein kinase, active site,IPR011009:Protein kinase-like domain,IPR017441:Protein kinase, ATP binding site,	taes04016:MAPK signaling pathway - plant,taes04075:Plant hormone signal transduction,		SM00220:S_TKc,						KW-0418~kinase,KW-0723~Serine/threonine-protein kinase,KW-0808~Transferase,		COMPBIAS:Acidic residues,DOMAIN:Protein kinase,REGION:Disordered,
2020YN-GLM	TraesCS2B02G320600	S2B_457131138	457131138	4.80688	0.0576261	1	2B	1	457194550	457195725	protein_coding	protein ALP1-like(LOC123040124)	Triticum aestivum		GO:0005737~cytoplasm,	GO:0019136~deoxynucleoside kinase activity,	IPR024752:Myb/SANT-like domain,											COMPBIAS:Polar residues,DOMAIN:Myb/SANT-like,REGION:Disordered,
2020YN-GLM	TraesCS2B02G411000	S2B_584627464	584627464	4.05012	0.066168	2	2B	1	584691599	584695392	protein_coding	serine/threonine-protein kinase D6PKL1-like(LOC123046214)	Triticum aestivum	GO:0006468~protein phosphorylation,	GO:0005634~nucleus,GO:0005737~cytoplasm,GO:0005886~plasma membrane,	GO:0004674~protein serine/threonine kinase activity,GO:0005524~ATP binding,	IPR000719:Protein kinase, catalytic domain,IPR008271:Serine/threonine-protein kinase, active site,IPR011009:Protein kinase-like domain,			SM00220:S_TKc,								COMPBIAS:Polar residues,DOMAIN:Protein kinase,REGION:Disordered,
2019YN-GLM	TraesCS2B02G415500	S2B_594044056	594044056	4.15552	0.0918171	2	2B	-1	594096819	594100328	protein_coding	probable inactive leucine-rich repeat receptor kinase XIAO(LOC123046244)	Triticum aestivum		GO:0016021~integral component of membrane,	GO:0004672~protein kinase activity,GO:0005524~ATP binding,	IPR000719:Protein kinase, catalytic domain,IPR001611:Leucine-rich repeat,IPR003591:Leucine-rich repeat, typical subtype,IPR008271:Serine/threonine-protein kinase, active site,IPR011009:Protein kinase-like domain,IPR013210:Leucine-rich repeat-containing N-terminal, type 2,			SM00220:S_TKc,SM00369:LRR_TYP,		KW-0472~Membrane,		KW-0433~Leucine-rich repeat,KW-0677~Repeat,KW-0732~Signal,KW-0812~Transmembrane,				DOMAIN:Protein kinase,REGION:Disordered,TRANSMEM:Helical,
2020YN-GLM	TraesCS2B02G580800	S2B_768242906	768242906	4.54516	0.0512681	1	2B	1	768289431	768293206	protein_coding	phytosulfokine receptor 1-like(LOC123047334)	Triticum aestivum		GO:0016021~integral component of membrane,	GO:0004672~protein kinase activity,GO:0005524~ATP binding,	IPR000719:Protein kinase, catalytic domain,IPR001611:Leucine-rich repeat,IPR003591:Leucine-rich repeat, typical subtype,IPR008271:Serine/threonine-protein kinase, active site,IPR011009:Protein kinase-like domain,IPR013210:Leucine-rich repeat-containing N-terminal, type 2,IPR017441:Protein kinase, ATP binding site,			SM00220:S_TKc,SM00369:LRR_TYP,		KW-0472~Membrane,		KW-0433~Leucine-rich repeat,KW-0677~Repeat,KW-0732~Signal,KW-0812~Transmembrane,		KW-0418~kinase,KW-0808~Transferase,		DOMAIN:Protein kinase,TRANSMEM:Helical,
2019YN-GLM	TraesCS2D02G597600	S2D_650047681	650047681	4.58336	0.0873661	2	2D	-1	650059646	650067018	protein_coding	probable serine/threonine-protein kinase BSK3(LOC123055292)	Triticum aestivum	GO:0009742~brassinosteroid mediated signaling pathway,	GO:0005886~plasma membrane,	GO:0004672~protein kinase activity,GO:0005524~ATP binding,	IPR000719:Protein kinase, catalytic domain,IPR001245:Serine-threonine/tyrosine-protein kinase catalytic domain,IPR011009:Protein kinase-like domain,IPR011990:Tetratricopeptide-like helical,	taes04075:Plant hormone signal transduction,								KW-0418~kinase,KW-0808~Transferase,		DOMAIN:Protein kinase,
2022XD-GLM	TraesCS3A02G122300	S3A_96484556	96484556	4.00261	0.0329671	1	3A	-1	96682449	96685033	protein_coding	wall-associated receptor kinase-like 20(LOC123060481)	Triticum aestivum	GO:0007166~cell surface receptor signaling pathway,	GO:0005886~plasma membrane,GO:0016021~integral component of membrane,	GO:0004672~protein kinase activity,GO:0005524~ATP binding,	IPR000719:Protein kinase, catalytic domain,IPR008271:Serine/threonine-protein kinase, active site,IPR011009:Protein kinase-like domain,IPR017441:Protein kinase, ATP binding site,			SM00220:S_TKc,		KW-0472~Membrane,		KW-0732~Signal,KW-0812~Transmembrane,KW-1133~Transmembrane helix,		KW-0418~kinase,KW-0808~Transferase,		DOMAIN:Protein kinase,TRANSMEM:Helical,
2020YN-GLM	TraesCS3A02G155400	S3A_148344998	148344998	4.08884	0.0439656	1	3A	1	148603253	148611225	protein_coding	casein kinase 1-like protein 3(LOC123060805)	Triticum aestivum	GO:0006897~endocytosis,GO:0018105~peptidyl-serine phosphorylation,	GO:0005634~nucleus,GO:0005737~cytoplasm,	GO:0004674~protein serine/threonine kinase activity,GO:0005524~ATP binding,	IPR000719:Protein kinase, catalytic domain,IPR008271:Serine/threonine-protein kinase, active site,IPR011009:Protein kinase-like domain,IPR017441:Protein kinase, ATP binding site,			SM00220:S_TKc,						KW-0418~kinase,KW-0723~Serine/threonine-protein kinase,KW-0808~Transferase,		COMPBIAS:Polar residues,DOMAIN:Protein kinase,REGION:Disordered,
2020YN-GLM	TraesCS3A02G200900	S3A_332754419	332754419	5.42713	0.0610231	1	3A	-1	333305453	333328967	protein_coding	CBL-interacting protein kinase 8-like(LOC123061270)	Triticum aestivum	GO:0007165~signal transduction,		GO:0004672~protein kinase activity,GO:0004674~protein serine/threonine kinase activity,GO:0004712~protein serine/threonine/tyrosine kinase activity,GO:0005524~ATP binding,	IPR000719:Protein kinase, catalytic domain,IPR004041:NAF domain,IPR008271:Serine/threonine-protein kinase, active site,IPR011009:Protein kinase-like domain,IPR017441:Protein kinase, ATP binding site,IPR018451:NAF/FISL domain,			SM00220:S_TKc,					KW-0464~Manganese,	KW-0418~kinase,KW-0723~Serine/threonine-protein kinase,KW-0808~Transferase,		DOMAIN:NAF,DOMAIN:Protein kinase,
2020YN-GLM	TraesCS3A02G216100	S3A_393381413	393381413	4.93181	0.0539647	1	3A	1	393909298	393913616	protein_coding	inactive protein kinase SELMODRAFT_444075-like(LOC123061425)	Triticum aestivum			GO:0004672~protein kinase activity,GO:0005524~ATP binding,	IPR000719:Protein kinase, catalytic domain,IPR001245:Serine-threonine/tyrosine-protein kinase catalytic domain,IPR008266:Tyrosine-protein kinase, active site,IPR011009:Protein kinase-like domain,IPR014729:Rossmann-like alpha/beta/alpha sandwich fold,											COMPBIAS:Basic and acidic residues,COMPBIAS:Polar residues,DOMAIN:Protein kinase,REGION:Disordered,
2020YN-GLM	TraesCS3A02G263900	S3A_487795152	487795152	4.13194	0.0468729	11	3A	-1	487853163	487855279	protein_coding	guanine nucleotide-binding protein subunit beta-like protein A(LOC123061845)	Triticum aestivum	GO:0001934~positive regulation of protein phosphorylation,GO:0072344~rescue of stalled ribosome,	GO:0005634~nucleus,GO:0005829~cytosol,	GO:0005080~protein kinase C binding,GO:0043022~ribosome binding,	IPR001680:WD40 repeat,IPR015943:WD40/YVTN repeat-like-containing domain,IPR019775:WD40 repeat, conserved site,IPR020472:G-protein beta WD-40 repeat,			SM00320:WD40,				KW-0677~Repeat,		KW-0687~Ribonucleoprotein,		REPEAT:WD,
2019YN-GLM	TraesCS3A02G305900	S3A_541827227	541827227	4.37161	0.0678295	2	3A	1	542202377	542206577	protein_coding	non-specific serine/threonine protein kinase(CFC21_036337)	Triticum aestivum	GO:0007165~signal transduction,		GO:0004674~protein serine/threonine kinase activity,GO:0004712~protein serine/threonine/tyrosine kinase activity,GO:0005524~ATP binding,	IPR000719:Protein kinase, catalytic domain,IPR004041:NAF domain,IPR008271:Serine/threonine-protein kinase, active site,IPR011009:Protein kinase-like domain,IPR017441:Protein kinase, ATP binding site,IPR018451:NAF/FISL domain,			SM00220:S_TKc,					KW-0464~Manganese,	KW-0418~kinase,KW-0808~Transferase,		COMPBIAS:Polar residues,COMPBIAS:Pro residues,DOMAIN:NAF,DOMAIN:Protein kinase,REGION:Disordered,
2019XD-GLM		S3A_542067367	542067367	5.16494	0.0892483	1	3A	1	542202377	542206577	protein_coding
2021YN-MLM	TraesCS3A02G323100	S3A_567227073	567227073	4.2652	0.263056	1	3A	-1	567557273	567566204	protein_coding	casein kinase 1-like protein HD16(LOC123062204)	Triticum aestivum	GO:0006897~endocytosis,GO:0018105~peptidyl-serine phosphorylation,	GO:0005634~nucleus,GO:0005737~cytoplasm,	GO:0004672~protein kinase activity,GO:0004674~protein serine/threonine kinase activity,GO:0005524~ATP binding,	IPR000719:Protein kinase, catalytic domain,IPR008271:Serine/threonine-protein kinase, active site,IPR011009:Protein kinase-like domain,IPR017441:Protein kinase, ATP binding site,			SM00220:S_TKc,						KW-0418~kinase,KW-0808~Transferase,		COMPBIAS:Basic and acidic residues,DOMAIN:Protein kinase,REGION:Disordered,
2019XD-GLM	TraesCS3A02G407500	S3A_652033018	652033018	4.22621	0.061387	2	3A	1	652774851	652778938	protein_coding	inactive protein kinase SELMODRAFT_444075-like(LOC123058948)	Triticum aestivum		GO:0005886~plasma membrane,	GO:0004713~protein tyrosine kinase activity,GO:0005524~ATP binding,	IPR000719:Protein kinase, catalytic domain,IPR008266:Tyrosine-protein kinase, active site,IPR011009:Protein kinase-like domain,IPR017441:Protein kinase, ATP binding site,IPR020635:Tyrosine-protein kinase, catalytic domain,			SM00219:TyrKc,					KW-0067~ATP-binding,KW-0547~Nucleotide-binding,			DOMAIN:Protein kinase,REGION:Disordered,
2022YN-MLM	TraesCS3A02G504700	S3A_726558195	726558195	4.08991	0.0541939	1	3A	-1	726740992	726743961	protein_coding	receptor-like protein kinase FERONIA(LOC123063537)	Triticum aestivum	GO:0046777~protein autophosphorylation,	GO:0005886~plasma membrane,GO:0016021~integral component of membrane,	GO:0004672~protein kinase activity,GO:0005524~ATP binding,	IPR000719:Protein kinase, catalytic domain,IPR001245:Serine-threonine/tyrosine-protein kinase catalytic domain,IPR011009:Protein kinase-like domain,IPR017441:Protein kinase, ATP binding site,IPR024788:Malectin-like carbohydrate-binding domain,					KW-0472~Membrane,		KW-0732~Signal,KW-0812~Transmembrane,KW-1133~Transmembrane helix,	KW-0067~ATP-binding,KW-0547~Nucleotide-binding,			DOMAIN:Protein kinase,REGION:Disordered,TRANSMEM:Helical,
2022YN-GLM		S3A_726558195	726558195	4.08991	0.0541939	1	3A	-1	726740992	726743961	protein_coding
2020YN-GLM	TraesCS3B02G022400	S3B_9569243	9569243	4.86646	0.0545409	1	3B	-1	9568439	9573009	protein_coding	G-type lectin S-receptor-like serine/threonine-protein kinase At1g11300(LOC123067149)	Triticum aestivum	GO:0048544~recognition of pollen,	GO:0016021~integral component of membrane,	GO:0004674~protein serine/threonine kinase activity,GO:0004712~protein serine/threonine/tyrosine kinase activity,GO:0005524~ATP binding,	IPR000719:Protein kinase, catalytic domain,IPR000858:S-locus glycoprotein,IPR001245:Serine-threonine/tyrosine-protein kinase catalytic domain,IPR001480:Bulb-type lectin domain,IPR003609:Apple-like,IPR008271:Serine/threonine-protein kinase, active site,IPR011009:Protein kinase-like domain,IPR017441:Protein kinase, ATP binding site,IPR024171:S-receptor-like serine/threonine-protein kinase,		PIRSF000641:receptor kinase, S-locus SRK type,	SM00108:B_lectin,SM00220:S_TKc,SM00473:PAN_AP,		KW-0472~Membrane,		KW-0245~EGF-like domain,KW-0732~Signal,KW-0812~Transmembrane,KW-1133~Transmembrane helix,	KW-0067~ATP-binding,	KW-0418~kinase,KW-0675~Receptor,KW-0808~Transferase,		DOMAIN:Apple,DOMAIN:Bulb-type lectin,DOMAIN:Protein kinase,TRANSMEM:Helical,
2020YN-GLM	TraesCS3B02G192500	S3B_206906343	206906343	4.5376	0.048524	2	3B	1	207120527	207124401	protein_coding	receptor-like protein kinase HSL1(LOC123069442)	Triticum aestivum		GO:0016021~integral component of membrane,	GO:0004672~protein kinase activity,GO:0005524~ATP binding,GO:0033612~receptor serine/threonine kinase binding,	IPR000719:Protein kinase, catalytic domain,IPR001611:Leucine-rich repeat,IPR003591:Leucine-rich repeat, typical subtype,IPR008271:Serine/threonine-protein kinase, active site,IPR011009:Protein kinase-like domain,IPR013210:Leucine-rich repeat-containing N-terminal, type 2,IPR017441:Protein kinase, ATP binding site,			SM00220:S_TKc,SM00369:LRR_TYP,		KW-0472~Membrane,		KW-0433~Leucine-rich repeat,KW-0677~Repeat,KW-0732~Signal,KW-0812~Transmembrane,		KW-0418~kinase,KW-0808~Transferase,		DOMAIN:Protein kinase,TRANSMEM:Helical,
[truncated: 81 more rows]

## Sheet: Table S5
Supplementary Table 5. Kinase candidate genes screened by RNA-seq differential gene analysis
[truncated: 53 more rows]

## Sheet: Table S6
Supplementary Table 6. Comparison of physical positions of stripe rust resistance QTL identified in the present study with those reported previously
[truncated: 80 more rows]
